# Supplementary material for: 2-(4-Meth­oxy­phen­yl)-4,5-diphenyl-1-(prop-2-en-1-yl)-1H-imidazole
Source: Acta Crystallogr Sect E Struct Rep Online. 2012 Oct 13;68(Pt 11):o3113–4. doi: 10.1107/S1600536812041979 (PMC3515219; doi:10.1107/S1600536812041979)
Supplement: Supplementary file 1 [file e-68-o3113-sup1.cif]

##############################################################################
#                                                                            #
# This CIF contains the data in a paper accepted for publication in          #
# Acta Crystallographica Section E. It conforms to the requirements of       #
# Notes for Authors for Acta Crystallographica Section E, and has been       #
# peer reviewed under the auspices of the IUCr Commission on Journals.       #
#                                                                            #
# Full details of the Crystallographic Information File format               #
# are given in the paper "The Crystallographic Information File (CIF):       #
# a New Standard Archive File for Crystallography" by S. R. Hall, F. H.      #
# Allen and I. D. Brown [Acta Cryst. (1991), A47, 655-685].                  #
#                                                                            #
# The current version of the core CIF dictionary is obtainable from          #
# ftp://ftp.iucr.org/pub/cif_core.dic.                                       #
#                                                                            #
# Software is freely available for graphical display of the structure(s)     #
# in this CIF. For information consult the CIF software page                 #
# http://www.iucr.org/resources/cif/software.                                #
#                                                                            #
# This file may be used for bona fide research purposes within the           #
# scientific community so long as proper attribution is given to the journal # 
# article from which it was obtained.                                        #
#                                                                            #
##############################################################################
data_global
_audit_creation_method     'PLATON <TABLE ACC> option'
_journal_date_recd_electronic     2012-10-05
_journal_date_accepted     2012-10-07
_journal_name_full     'Acta Crystallographica, Section E'
_journal_year     2012
_journal_volume     68
_journal_issue     11
_journal_page_first     o3113
_journal_page_last     o3114
_journal_paper_category     QO
_journal_paper_doi     10.1107/S1600536812041979
_journal_coeditor_code     SU2509
_publ_contact_author_name
;
Mehmet Akkurt
;
_publ_contact_author_address
;
     Department of Physics
     Faculty of Sciences
     Erciyes University
     38039 Kayseri
     Turkey
;
_publ_contact_author_email     'akkurt@erciyes.edu.tr'
_publ_contact_author_fax     '+90-352-2076666 extra 33106'
_publ_contact_author_phone     '+90-352-2076666 extra 33106'
_publ_section_title
;
2-(4-Methoxyphenyl)-4,5-diphenyl-1-(prop-2-en-1-yl)-1<i>H</i>-imidazole
;
loop_
    _publ_author_name
    _publ_author_address
    'Mehmet Akkurt'
;
Department of Physics,
Faculty of Sciences,
Erciyes University,
38039 Kayseri,
Turkey
;
    'Adel A. Marzouk'
;
Pharmaceutical Chemistry Department,
Faculty of Pharmacy,
Al Azhar University,
 Egypt
;
    'Vagif. M. Abbasov'
;
Mamedaliev Institute of Petrochemical Processes,
National Academy of Sciences of  Azerbaijan,
Baku, Azerbaijan
;
    'Antar A. Abdelhamid'
;
Department of Organic Chemistry,
Baku State University,
Baku, Azerbaijan
;
    'Atash V. Gurbanov'
;
Department of Organic Chemistry,
Baku State University,
Baku, Azerbaijan
;
data_I
_chemical_name_systematic
;
2-(4-Methoxyphenyl)-4,5-diphenyl-1-(prop-2-en-1-yl)-1<i>H</i>-imidazole
;
_chemical_name_common     ?
_chemical_formula_moiety     'C25 H22 N2 O'
_chemical_formula_sum     'C25 H22 N2 O'
_chemical_formula_structural     ?
_chemical_formula_iupac     'C25 H22 N2 O'
_chemical_formula_weight     366.45
_chemical_melting_point     ?
_symmetry_cell_setting     monoclinic
_symmetry_space_group_name_H-M     'P 21/n'
_symmetry_space_group_name_Hall     '-P 2yn'
loop_
    _symmetry_equiv_pos_site_id
    _symmetry_equiv_pos_as_xyz
    1 x,y,z
    2 1/2-x,1/2+y,1/2-z
    3 -x,-y,-z
    4 1/2+x,1/2-y,1/2+z
_cell_length_a     18.3169(7)
_cell_length_b     9.6142(3)
_cell_length_c     23.1656(8)
_cell_angle_alpha     90
_cell_angle_beta     99.0261(7)
_cell_angle_gamma     90
_cell_volume     4029.0(2)
_cell_formula_units_Z     8
_cell_measurement_reflns_used     9921
_cell_measurement_theta_min     2.25
_cell_measurement_theta_max     28.80
_cell_measurement_temperature     296
_cell_special_details
;
;
_exptl_crystal_description     'prism'
_exptl_crystal_colour     'colourless'
_exptl_crystal_size_max     0.300
_exptl_crystal_size_mid     0.300
_exptl_crystal_size_min     0.200
_exptl_crystal_size_rad     ?
_exptl_crystal_density_diffrn     1.208
_exptl_crystal_density_meas     ?
_exptl_crystal_density_method     'Not Measured'
_exptl_crystal_F_000     1552
_exptl_absorpt_coefficient_mu     0.074
_exptl_absorpt_correction_type     multi-scan
_exptl_absorpt_process_details     '(SADABS; Sheldrick, 2003)'
_exptl_absorpt_correction_T_min     0.978
_exptl_absorpt_correction_T_max     0.985
_exptl_special_details
;
;
_diffrn_ambient_temperature     296(2)
_diffrn_radiation_type     MoK\a
_diffrn_radiation_wavelength     0.71073
_diffrn_radiation_source     'fine-focus sealed tube'
_diffrn_radiation_monochromator     graphite
_diffrn_measurement_device_type     'Bruker APEXII CCD'
_diffrn_measurement_method     '\f and \w scans'
_diffrn_detector_area_resol_mean     ?
_diffrn_reflns_number     44087
_diffrn_reflns_av_R_equivalents     0.0262
_diffrn_reflns_av_sigmaI/netI     0.0196
_diffrn_reflns_theta_min     1.52
_diffrn_reflns_theta_max     27.50
_diffrn_reflns_theta_full     27.50
_diffrn_measured_fraction_theta_max     1.000
_diffrn_measured_fraction_theta_full     1.000
_diffrn_reflns_limit_h_min     -24
_diffrn_reflns_limit_h_max     24
_diffrn_reflns_limit_k_min     -12
_diffrn_reflns_limit_k_max     12
_diffrn_reflns_limit_l_min     -30
_diffrn_reflns_limit_l_max     30
_diffrn_reflns_reduction_process
;
;
_refine_special_details
;
Refinement on <i>F</i>^2^ for ALL reflections except those flagged by the user
for potential systematic errors. Weighted <i>R</i>-factors <i>wR</i> and all
goodnesses of fit <i>S</i> are based on <i>F</i>^2^, conventional
<i>R</i>-factors <i>R</i> are based on <i>F</i>, with <i>F</i> set to zero for
negative <i>F</i>^2^. The observed criterion of <i>F</i>^2^ > \s(<i>F</i>^2^)
is used only for calculating -<i>R</i>-factor-obs <i>etc</i>. and is not
relevant to the choice of reflections for refinement. <i>R</i>-factors based
on <i>F</i>^2^ are statistically about twice as large as those based on
<i>F</i>, and <i>R</i>-factors based on ALL data will be even larger.
;
_reflns_number_total     9608
_reflns_number_gt     6879
_reflns_threshold_expression     I>2\s(I)
_refine_ls_structure_factor_coef     Fsqd
_refine_ls_matrix_type     full
_refine_ls_R_factor_all     0.0813
_refine_ls_R_factor_gt     0.0584
_refine_ls_wR_factor_gt     0.1593
_refine_ls_wR_factor_ref     0.1810
_refine_ls_goodness_of_fit_ref     1.012
_refine_ls_restrained_S_all     1.018
_refine_ls_number_reflns     9608
_refine_ls_number_parameters     511
_refine_ls_number_restraints     37
_refine_ls_number_constraints     ?
_refine_ls_hydrogen_treatment     constr
_refine_ls_weighting_scheme     calc
_refine_ls_weighting_details
         'calc w=1/[\s^2^(Fo^2^)+(0.0880P)^2^+1.3785P] where P=(Fo^2^+2Fc^2^)/3'
_atom_sites_solution_hydrogens     difmap
_atom_sites_solution_primary     direct
_atom_sites_solution_secondary     difmap
_refine_ls_shift/su_max     0.000
_refine_ls_shift/su_mean     0.000
_refine_diff_density_max     0.598
_refine_diff_density_min     -0.393
_refine_ls_extinction_method     'none'
_refine_ls_abs_structure_details     ?
_refine_ls_abs_structure_Flack     .
loop_
    _atom_type_symbol
    _atom_type_description
    _atom_type_scat_dispersion_real
    _atom_type_scat_dispersion_imag
    _atom_type_scat_source
    C C 0.0033 0.0016 ' International Tables Vol C Tables 4.2.6.8 and 6.1.1.4'
    H H 0.0000 0.0000 ' International Tables Vol C Tables 4.2.6.8 and 6.1.1.4'
    N N 0.0061 0.0033 ' International Tables Vol C Tables 4.2.6.8 and 6.1.1.4'
    O O 0.0106 0.0060 ' International Tables Vol C Tables 4.2.6.8 and 6.1.1.4'
_computing_data_collection     'APEX2 (Bruker, 2005)'
_computing_cell_refinement     'SAINT-Plus (Bruker, 2001)'
_computing_data_reduction     'SAINT-Plus (Bruker, 2001)'
_computing_structure_solution     'SHELXS-97 (Sheldrick, 2008)'
_computing_structure_refinement     'SHELXL-97 (Sheldrick, 2008)'
_computing_molecular_graphics     'ORTEP-3 for Windows (Farrugia, 2012)'
_computing_publication_material
                                'WinGX (Farrugia, 2012) and PLATON (Spek, 2009)'
loop_
    _atom_site_type_symbol
    _atom_site_label
    _atom_site_fract_x
    _atom_site_fract_y
    _atom_site_fract_z
    _atom_site_U_iso_or_equiv
    _atom_site_thermal_displace_type
    _atom_site_calc_flag
    _atom_site_refinement_flags
    _atom_site_occupancy
    _atom_site_disorder_assembly
    _atom_site_disorder_group
    O O2 0.35130(8) 0.31803(17) 0.03555(7) 0.0694(5) Uani d . 1.000 A .
    N N3 0.65418(8) 0.34591(15) 0.21941(6) 0.0476(5) Uani d . 1.000 A .
    N N4 0.69985(8) 0.39192(16) 0.13852(6) 0.0494(5) Uani d . 1.000 A .
    C C26 0.57202(19) 0.5661(3) 0.26307(15) 0.1047(14) Uani d . 1.000 . .
    C C27 0.56204(13) 0.4411(3) 0.27676(11) 0.0761(9) Uani d . 1.000 . .
    C C28 0.60026(11) 0.3178(2) 0.25849(9) 0.0593(7) Uani d . 1.000 . .
    C C29 0.72817(10) 0.37696(17) 0.23660(8) 0.0447(5) Uani d . 1.000 A .
    C C30 0.75584(10) 0.40284(17) 0.18608(7) 0.0450(5) Uani d D 1.000 . .
    C C31 0.63998(10) 0.35807(18) 0.16008(8) 0.0471(5) Uani d . 1.000 . .
    C C32 0.76131(9) 0.38301(17) 0.29897(7) 0.0435(5) Uani d . 1.000 . .
    C C33 0.77225(13) 0.5095(2) 0.32740(8) 0.0603(7) Uani d . 1.000 A .
    C C34 0.80412(13) 0.5164(2) 0.38539(9) 0.0672(7) Uani d . 1.000 . .
    C C35 0.82503(11) 0.3971(3) 0.41585(9) 0.0623(7) Uani d . 1.000 A .
    C C36 0.81407(12) 0.2707(2) 0.38842(9) 0.0615(7) Uani d . 1.000 . .
    C C37 0.78263(11) 0.2638(2) 0.33034(9) 0.0533(6) Uani d . 1.000 A .
    C C38 0.8320(4) 0.4410(18) 0.1789(7) 0.0509(7) Uani d GDU 0.500 A 1
    C C38' 0.8312(5) 0.4382(18) 0.1761(7) 0.0509(7) Uani d DP 0.500 A 2
    C C39 0.8898(7) 0.4463(14) 0.2255(5) 0.0545(17) Uani d GUP 0.500 A 1
    C C39' 0.8940(7) 0.4217(15) 0.2157(5) 0.0545(17) Uani d P 0.500 A 2
    C C40 0.9605(5) 0.4819(14) 0.2159(5) 0.0590(19) Uani d GUP 0.500 A 1
    C C40' 0.9631(6) 0.4565(14) 0.2053(5) 0.0590(19) Uani d P 0.500 A 2
    C C41 0.9733(4) 0.5123(16) 0.1597(6) 0.0922(13) Uani d GP 0.500 A 1
    C C41' 0.9742(5) 0.5161(18) 0.1565(7) 0.0922(13) Uani d P 0.500 A 2
    C C42 0.9155(7) 0.5070(13) 0.1131(5) 0.097(3) Uani d GUP 0.500 A 1
    C C42' 0.9129(7) 0.5598(14) 0.1165(5) 0.097(3) Uani d P 0.500 A 2
    C C43 0.8448(5) 0.4713(15) 0.1227(6) 0.089(3) Uani d GUP 0.500 A 1
    C C43' 0.8435(6) 0.5163(16) 0.1255(6) 0.089(3) Uani d P 0.500 A 2
    C C44 0.56529(10) 0.34450(19) 0.12565(8) 0.0492(5) Uani d . 1.000 A .
    C C45 0.53132(12) 0.4605(2) 0.09929(10) 0.0683(7) Uani d . 1.000 . .
    C C46 0.46031(12) 0.4561(2) 0.06839(10) 0.0687(7) Uani d . 1.000 A .
    C C47 0.42230(10) 0.3326(2) 0.06372(8) 0.0525(6) Uani d . 1.000 . .
    C C48 0.45600(11) 0.2144(2) 0.08847(9) 0.0590(7) Uani d . 1.000 A .
    C C49 0.52640(11) 0.2200(2) 0.11945(9) 0.0567(6) Uani d . 1.000 . .
    C C50 0.31184(13) 0.4411(3) 0.01802(12) 0.0837(9) Uani d . 1.000 . .
    O O1 0.41271(8) 0.5961(2) 0.51655(6) 0.0853(7) Uani d . 1.000 . .
    N N1 0.24289(8) 0.67256(15) 0.24563(6) 0.0439(4) Uani d . 1.000 . .
    N N2 0.35708(8) 0.74733(15) 0.24549(6) 0.0467(4) Uani d . 1.000 . .
    C C1 0.13887(15) 0.8646(3) 0.28108(12) 0.0839(10) Uani d . 1.000 . .
    C C2 0.12641(11) 0.7324(3) 0.28092(10) 0.0685(8) Uani d . 1.000 . .
    C C3 0.17539(10) 0.6195(2) 0.26386(9) 0.0537(6) Uani d . 1.000 . .
    C C4 0.24870(9) 0.70292(17) 0.18810(8) 0.0449(5) Uani d . 1.000 . .
    C C5 0.32016(9) 0.74795(18) 0.18908(8) 0.0447(5) Uani d . 1.000 . .
    C C6 0.30977(9) 0.70180(17) 0.27875(7) 0.0434(5) Uani d . 1.000 . .
    C C7 0.18709(9) 0.67909(18) 0.13956(8) 0.0460(5) Uani d . 1.000 . .
    C C8 0.13833(11) 0.7848(2) 0.11944(10) 0.0652(7) Uani d . 1.000 . .
    C C9 0.08342(13) 0.7631(3) 0.07206(12) 0.0778(9) Uani d . 1.000 . .
    C C10 0.07678(13) 0.6373(3) 0.04448(10) 0.0733(8) Uani d . 1.000 . .
    C C11 0.12369(14) 0.5311(3) 0.06443(10) 0.0734(8) Uani d . 1.000 . .
    C C12 0.17867(12) 0.5519(2) 0.11174(9) 0.0597(6) Uani d . 1.000 . .
    C C13 0.35943(10) 0.78571(19) 0.14044(8) 0.0496(6) Uani d . 1.000 . .
    C C14 0.32434(15) 0.8064(3) 0.08369(10) 0.0784(9) Uani d . 1.000 . .
    C C15 0.3645(2) 0.8332(3) 0.03948(12) 0.0982(13) Uani d . 1.000 . .
    C C16 0.43927(19) 0.8436(3) 0.05000(13) 0.0902(13) Uani d . 1.000 . .
    C C17 0.47490(15) 0.8273(3) 0.10583(13) 0.0791(10) Uani d . 1.000 . .
    C C18 0.43551(12) 0.7975(2) 0.15076(10) 0.0626(7) Uani d . 1.000 . .
    C C19 0.33115(9) 0.67911(18) 0.34176(8) 0.0448(5) Uani d . 1.000 . .
    C C20 0.40664(10) 0.6643(2) 0.36323(8) 0.0537(6) Uani d . 1.000 . .
    C C21 0.43180(10) 0.6392(2) 0.42109(9) 0.0593(6) Uani d . 1.000 . .
    C C22 0.38231(11) 0.6259(2) 0.46035(8) 0.0576(6) Uani d . 1.000 . .
    C C23 0.30776(10) 0.6440(2) 0.44088(8) 0.0579(7) Uani d . 1.000 . .
    C C24 0.28301(10) 0.6711(2) 0.38261(8) 0.0525(6) Uani d . 1.000 . .
    C C25 0.36398(18) 0.5660(5) 0.55645(12) 0.1319(18) Uani d . 1.000 . .
    H H26A 0.60660 0.58750 0.23900 0.1260 Uiso c R 1.000 . .
    H H26B 0.54480 0.63670 0.27710 0.1260 Uiso c R 1.000 . .
    H H27 0.52690 0.42530 0.30090 0.0910 Uiso c R 1.000 . .
    H H28A 0.62550 0.27160 0.29320 0.0710 Uiso c R 1.000 . .
    H H28B 0.56340 0.25390 0.23900 0.0710 Uiso c R 1.000 . .
    H H33 0.75790 0.59110 0.30720 0.0720 Uiso c R 1.000 . .
    H H34 0.81140 0.60230 0.40380 0.0810 Uiso c R 1.000 A .
    H H35 0.84660 0.40180 0.45490 0.0750 Uiso c R 1.000 . .
    H H36 0.82790 0.18950 0.40900 0.0740 Uiso c R 1.000 A .
    H H37 0.77570 0.17760 0.31210 0.0640 Uiso c R 1.000 . .
    H H39 0.88130 0.42600 0.26310 0.0650 Uiso c RP 0.500 A 1
    H H39' 0.88950 0.38450 0.25200 0.0650 Uiso c RP 0.500 A 2
    H H40 0.99920 0.48550 0.24710 0.0710 Uiso c RP 0.500 A 1
    H H40' 1.00360 0.43720 0.23380 0.0710 Uiso c RP 0.500 A 2
    H H41 1.02060 0.53610 0.15320 0.1100 Uiso c RP 0.500 A 1
    H H41' 1.02190 0.52920 0.14860 0.1100 Uiso c RP 0.500 A 2
    H H42 0.92400 0.52730 0.07540 0.1160 Uiso c RP 0.500 A 1
    H H42' 0.91870 0.61610 0.08490 0.1160 Uiso c RP 0.500 A 2
    H H43 0.80610 0.46780 0.09150 0.1070 Uiso c RP 0.500 A 1
    H H43' 0.80290 0.53860 0.09760 0.1070 Uiso c RP 0.500 A 2
    H H45 0.55680 0.54450 0.10230 0.0820 Uiso c R 1.000 A .
    H H46 0.43850 0.53620 0.05090 0.0820 Uiso c R 1.000 . .
    H H48 0.43100 0.12990 0.08420 0.0710 Uiso c R 1.000 . .
    H H49 0.54820 0.13950 0.13650 0.0680 Uiso c R 1.000 A .
    H H50A 0.26310 0.41760 -0.00130 0.1250 Uiso c R 1.000 A .
    H H50B 0.33730 0.49220 -0.00830 0.1250 Uiso c R 1.000 . .
    H H50C 0.30820 0.49710 0.05180 0.1250 Uiso c R 1.000 . .
    H H1A 0.18210 0.89830 0.26980 0.1010 Uiso c R 1.000 . .
    H H1B 0.10470 0.92610 0.29250 0.1010 Uiso c R 1.000 . .
    H H2 0.08240 0.70420 0.29260 0.0820 Uiso c R 1.000 . .
    H H3A 0.18860 0.55720 0.29680 0.0640 Uiso c R 1.000 . .
    H H3B 0.14810 0.56600 0.23210 0.0640 Uiso c R 1.000 . .
    H H8 0.14250 0.87100 0.13790 0.0780 Uiso c R 1.000 . .
    H H9 0.05080 0.83460 0.05890 0.0930 Uiso c R 1.000 . .
    H H10 0.04040 0.62380 0.01210 0.0880 Uiso c R 1.000 . .
    H H11 0.11860 0.44480 0.04610 0.0880 Uiso c R 1.000 . .
    H H12 0.21040 0.47920 0.12500 0.0720 Uiso c R 1.000 . .
    H H14 0.27300 0.80210 0.07530 0.0940 Uiso c R 1.000 . .
    H H15 0.33990 0.84440 0.00150 0.1180 Uiso c R 1.000 . .
    H H16 0.46570 0.86150 0.01970 0.1080 Uiso c R 1.000 . .
    H H17 0.52600 0.83620 0.11380 0.0950 Uiso c R 1.000 . .
    H H18 0.46070 0.78520 0.18850 0.0750 Uiso c R 1.000 . .
    H H20 0.44060 0.67170 0.33740 0.0640 Uiso c R 1.000 . .
    H H21 0.48230 0.63100 0.43410 0.0710 Uiso c R 1.000 . .
    H H23 0.27420 0.63790 0.46700 0.0690 Uiso c R 1.000 . .
    H H24 0.23270 0.68450 0.37020 0.0630 Uiso c R 1.000 . .
    H H25A 0.39200 0.54800 0.59430 0.1980 Uiso c R 1.000 . .
    H H25B 0.33500 0.48570 0.54330 0.1980 Uiso c R 1.000 . .
    H H25C 0.33190 0.64410 0.55880 0.1980 Uiso c R 1.000 . .
loop_
    _atom_site_aniso_label
    _atom_site_aniso_U_11
    _atom_site_aniso_U_22
    _atom_site_aniso_U_33
    _atom_site_aniso_U_12
    _atom_site_aniso_U_13
    _atom_site_aniso_U_23
    O2 0.0490(8) 0.0850(11) 0.0688(9) -0.0031(7) -0.0075(7) -0.0143(8)
    N3 0.0471(8) 0.0474(8) 0.0463(8) -0.0054(6) 0.0015(6) -0.0007(6)
    N4 0.0473(8) 0.0524(8) 0.0464(8) 0.0008(6) 0.0007(6) -0.0031(6)
    C26 0.114(2) 0.085(2) 0.127(3) 0.0191(17) 0.056(2) 0.0053(18)
    C27 0.0659(14) 0.0991(19) 0.0663(14) 0.0022(13) 0.0199(11) -0.0006(13)
    C28 0.0536(11) 0.0711(13) 0.0527(11) -0.0136(9) 0.0070(8) 0.0046(9)
    C29 0.0467(9) 0.0371(8) 0.0481(9) -0.0014(7) 0.0010(7) -0.0012(7)
    C30 0.0464(9) 0.0415(8) 0.0452(9) 0.0026(7) 0.0009(7) -0.0020(7)
    C31 0.0476(9) 0.0447(9) 0.0471(9) -0.0002(7) 0.0018(7) -0.0038(7)
    C32 0.0437(8) 0.0422(8) 0.0433(8) -0.0041(7) 0.0029(7) 0.0030(7)
    C33 0.0883(15) 0.0410(9) 0.0477(10) -0.0088(9) -0.0010(10) 0.0042(8)
    C34 0.0916(16) 0.0606(12) 0.0475(10) -0.0196(11) 0.0047(10) -0.0042(9)
    C35 0.0567(11) 0.0866(15) 0.0419(9) -0.0046(10) 0.0024(8) 0.0066(10)
    C36 0.0623(12) 0.0677(13) 0.0545(11) 0.0161(10) 0.0088(9) 0.0204(10)
    C37 0.0601(11) 0.0434(9) 0.0565(11) 0.0055(8) 0.0096(9) 0.0045(8)
    C38 0.0468(9) 0.0560(11) 0.0495(14) 0.0054(8) 0.0060(8) -0.0034(10)
    C38' 0.0468(9) 0.0560(11) 0.0495(14) 0.0054(8) 0.0060(8) -0.0034(10)
    C39 0.0537(16) 0.059(4) 0.050(3) -0.005(2) 0.0055(17) 0.002(3)
    C39' 0.0537(16) 0.059(4) 0.050(3) -0.005(2) 0.0055(17) 0.002(3)
    C40 0.0494(12) 0.062(4) 0.063(4) -0.0012(17) 0.0008(17) -0.002(3)
    C40' 0.0494(12) 0.062(4) 0.063(4) -0.0012(17) 0.0008(17) -0.002(3)
    C41 0.0475(12) 0.155(3) 0.076(2) -0.0038(15) 0.0157(11) -0.0006(18)
    C41' 0.0475(12) 0.155(3) 0.076(2) -0.0038(15) 0.0157(11) -0.0006(18)
    C42 0.0684(17) 0.164(9) 0.0612(18) -0.014(4) 0.0200(14) 0.000(4)
    C42' 0.0684(17) 0.164(9) 0.0612(18) -0.014(4) 0.0200(14) 0.000(4)
    C43 0.0554(13) 0.160(8) 0.0508(16) -0.010(3) 0.0063(11) -0.004(4)
    C43' 0.0554(13) 0.160(8) 0.0508(16) -0.010(3) 0.0063(11) -0.004(4)
    C44 0.0468(9) 0.0524(10) 0.0463(9) -0.0024(8) 0.0007(7) -0.0043(8)
    C45 0.0620(12) 0.0536(11) 0.0813(15) -0.0116(9) -0.0135(11) 0.0102(10)
    C46 0.0626(12) 0.0589(12) 0.0763(14) -0.0019(10) -0.0146(11) 0.0088(11)
    C47 0.0454(9) 0.0670(12) 0.0437(9) -0.0036(8) 0.0027(7) -0.0118(8)
    C48 0.0563(11) 0.0535(11) 0.0649(12) -0.0104(9) 0.0028(9) -0.0119(9)
    C49 0.0562(11) 0.0491(10) 0.0623(12) -0.0007(8) 0.0012(9) -0.0047(9)
    C50 0.0544(12) 0.106(2) 0.0837(16) 0.0134(13) -0.0106(11) -0.0220(15)
    O1 0.0573(9) 0.1517(17) 0.0435(8) 0.0046(10) -0.0027(6) 0.0062(9)
    N1 0.0393(7) 0.0465(8) 0.0453(7) 0.0014(6) 0.0050(6) 0.0036(6)
    N2 0.0417(7) 0.0500(8) 0.0476(8) 0.0008(6) 0.0049(6) 0.0033(6)
    C1 0.0707(15) 0.0872(19) 0.0921(18) 0.0264(13) 0.0075(13) -0.0095(14)
    C2 0.0370(9) 0.1041(19) 0.0649(13) 0.0000(10) 0.0093(9) -0.0013(12)
    C3 0.0464(9) 0.0589(11) 0.0550(10) -0.0126(8) 0.0059(8) 0.0041(8)
    C4 0.0457(9) 0.0420(8) 0.0457(9) 0.0041(7) 0.0034(7) 0.0030(7)
    C5 0.0433(8) 0.0430(9) 0.0469(9) 0.0016(7) 0.0043(7) 0.0036(7)
    C6 0.0388(8) 0.0429(8) 0.0477(9) 0.0022(7) 0.0048(7) 0.0016(7)
    C7 0.0421(9) 0.0488(9) 0.0460(9) -0.0007(7) 0.0032(7) 0.0041(7)
    C8 0.0590(12) 0.0499(11) 0.0785(14) 0.0038(9) -0.0151(10) -0.0015(10)
    C9 0.0599(13) 0.0715(15) 0.0908(17) 0.0033(11) -0.0231(12) 0.0118(13)
    C10 0.0615(13) 0.0886(17) 0.0625(13) -0.0146(12) -0.0126(10) 0.0015(12)
    C11 0.0801(15) 0.0712(14) 0.0647(13) -0.0081(12) -0.0017(11) -0.0190(11)
    C12 0.0610(11) 0.0561(11) 0.0600(11) 0.0058(9) 0.0029(9) -0.0050(9)
    C13 0.0543(10) 0.0437(9) 0.0515(10) 0.0005(8) 0.0109(8) 0.0048(7)
    C14 0.0766(15) 0.0973(18) 0.0597(13) -0.0072(13) 0.0057(11) 0.0277(12)
    C15 0.126(3) 0.111(2) 0.0597(14) -0.0142(19) 0.0208(15) 0.0292(14)
    C16 0.126(3) 0.0722(16) 0.0857(19) -0.0062(16) 0.0581(18) 0.0139(13)
    C17 0.0759(15) 0.0681(14) 0.103(2) -0.0029(12) 0.0446(15) 0.0042(13)
    C18 0.0592(12) 0.0637(12) 0.0671(13) -0.0022(10) 0.0172(10) 0.0035(10)
    C19 0.0405(8) 0.0456(9) 0.0471(9) 0.0012(7) 0.0028(7) -0.0003(7)
    C20 0.0401(9) 0.0699(12) 0.0514(10) -0.0025(8) 0.0082(7) -0.0012(9)
    C21 0.0375(9) 0.0860(14) 0.0516(10) -0.0002(9) -0.0019(8) -0.0033(10)
    C22 0.0491(10) 0.0773(13) 0.0437(9) 0.0007(9) -0.0009(8) -0.0021(9)
    C23 0.0454(10) 0.0815(14) 0.0470(10) 0.0019(9) 0.0081(8) 0.0015(9)
    C24 0.0366(8) 0.0694(12) 0.0500(10) 0.0045(8) 0.0022(7) 0.0023(9)
    C25 0.0859(19) 0.259(5) 0.0510(14) 0.016(3) 0.0110(13) 0.032(2)
_geom_special_details
;
Bond distances, angles <i>etc</i>. have been calculated using the rounded
fractional coordinates. All su's are estimated from the variances of the
(full) variance-covariance matrix. The cell e.s.d.'s are taken into account in
the estimation of distances, angles and torsion angles
;
loop_
    _geom_bond_atom_site_label_1
    _geom_bond_atom_site_label_2
    _geom_bond_site_symmetry_1
    _geom_bond_site_symmetry_2
    _geom_bond_distance
    _geom_bond_publ_flag
    O2 C47 . . 1.368(2) no
    O2 C50 . . 1.413(3) no
    O1 C22 . . 1.364(2) no
    O1 C25 . . 1.412(3) no
    N3 C31 . . 1.363(2) no
    N3 C29 . . 1.384(2) no
    N3 C28 . . 1.466(3) no
    N4 C30 . . 1.386(2) no
    N4 C31 . . 1.315(2) no
    N1 C4 . . 1.385(2) no
    N1 C6 . . 1.369(2) no
    N1 C3 . . 1.460(2) no
    N2 C5 . . 1.374(2) no
    N2 C6 . . 1.321(2) no
    C26 C27 . . 1.264(4) no
    C27 C28 . . 1.472(3) no
    C29 C30 . . 1.369(2) no
    C29 C32 . . 1.478(2) no
    C30 C38 . . 1.477(9) no
    C30 C38' . . 1.475(10) no
    C31 C44 . . 1.477(3) no
    C32 C33 . . 1.383(3) no
    C32 C37 . . 1.380(3) no
    C33 C34 . . 1.380(3) no
    C34 C35 . . 1.369(3) no
    C35 C36 . . 1.371(3) no
    C36 C37 . . 1.380(3) no
    C38 C43 . . 1.39(2) no
    C38 C39 . . 1.389(18) no
    C38' C39' . . 1.363(18) no
    C38' C43' . . 1.44(2) no
    C39 C40 . . 1.391(16) no
    C39' C40' . . 1.367(17) no
    C40 C41 . . 1.390(18) no
    C40' C41' . . 1.31(2) no
    C41 C42 . . 1.389(17) no
    C41' C42' . . 1.403(18) no
    C42 C43 . . 1.391(16) no
    C42' C43' . . 1.385(17) no
    C44 C45 . . 1.373(3) no
    C44 C49 . . 1.389(3) no
    C45 C46 . . 1.383(3) no
    C46 C47 . . 1.372(3) no
    C47 C48 . . 1.375(3) no
    C48 C49 . . 1.375(3) no
    C26 H26B . . 0.9300 no
    C26 H26A . . 0.9300 no
    C27 H27 . . 0.9300 no
    C28 H28B . . 0.9700 no
    C28 H28A . . 0.9700 no
    C33 H33 . . 0.9300 no
    C34 H34 . . 0.9300 no
    C35 H35 . . 0.9300 no
    C36 H36 . . 0.9300 no
    C37 H37 . . 0.9300 no
    C39 H39 . . 0.9300 no
    C39' H39' . . 0.9300 no
    C40 H40 . . 0.9300 no
    C40' H40' . . 0.9300 no
    C41 H41 . . 0.9300 no
    C41' H41' . . 0.9300 no
    C42 H42 . . 0.9300 no
    C42' H42' . . 0.9300 no
    C43 H43 . . 0.9300 no
    C43' H43' . . 0.9300 no
    C45 H45 . . 0.9300 no
    C46 H46 . . 0.9300 no
    C48 H48 . . 0.9300 no
    C49 H49 . . 0.9300 no
    C50 H50A . . 0.9600 no
    C50 H50B . . 0.9600 no
    C50 H50C . . 0.9600 no
    C1 C2 . . 1.291(4) no
    C2 C3 . . 1.500(3) no
    C4 C5 . . 1.376(2) no
    C4 C7 . . 1.481(2) no
    C5 C13 . . 1.474(3) no
    C6 C19 . . 1.467(2) no
    C7 C8 . . 1.385(3) no
    C7 C12 . . 1.380(3) no
    C8 C9 . . 1.383(3) no
    C9 C10 . . 1.364(4) no
    C10 C11 . . 1.367(4) no
    C11 C12 . . 1.382(3) no
    C13 C14 . . 1.384(3) no
    C13 C18 . . 1.381(3) no
    C14 C15 . . 1.376(4) no
    C15 C16 . . 1.357(5) no
    C16 C17 . . 1.363(4) no
    C17 C18 . . 1.386(4) no
    C19 C20 . . 1.401(3) no
    C19 C24 . . 1.393(3) no
    C20 C21 . . 1.369(3) no
    C21 C22 . . 1.387(3) no
    C22 C23 . . 1.380(3) no
    C23 C24 . . 1.380(3) no
    C1 H1A . . 0.9300 no
    C1 H1B . . 0.9300 no
    C2 H2 . . 0.9300 no
    C3 H3A . . 0.9700 no
    C3 H3B . . 0.9700 no
    C8 H8 . . 0.9300 no
    C9 H9 . . 0.9300 no
    C10 H10 . . 0.9300 no
    C11 H11 . . 0.9300 no
    C12 H12 . . 0.9300 no
    C14 H14 . . 0.9300 no
    C15 H15 . . 0.9300 no
    C16 H16 . . 0.9300 no
    C17 H17 . . 0.9300 no
    C18 H18 . . 0.9300 no
    C20 H20 . . 0.9300 no
    C21 H21 . . 0.9300 no
    C23 H23 . . 0.9300 no
    C24 H24 . . 0.9300 no
    C25 H25A . . 0.9600 no
    C25 H25B . . 0.9600 no
    C25 H25C . . 0.9600 no
loop_
    _geom_angle_atom_site_label_1
    _geom_angle_atom_site_label_2
    _geom_angle_atom_site_label_3
    _geom_angle_site_symmetry_1
    _geom_angle_site_symmetry_2
    _geom_angle_site_symmetry_3
    _geom_angle
    _geom_angle_publ_flag
    C47 O2 C50 . . . 117.18(17) no
    C22 O1 C25 . . . 117.56(18) no
    C28 N3 C29 . . . 125.90(15) no
    C28 N3 C31 . . . 126.73(15) no
    C29 N3 C31 . . . 107.16(15) no
    C30 N4 C31 . . . 105.89(14) no
    C3 N1 C6 . . . 129.33(15) no
    C3 N1 C4 . . . 123.27(15) no
    C4 N1 C6 . . . 107.40(14) no
    C5 N2 C6 . . . 106.62(14) no
    C26 C27 C28 . . . 126.9(3) no
    N3 C28 C27 . . . 115.21(17) no
    N3 C29 C30 . . . 105.69(15) no
    N3 C29 C32 . . . 121.55(15) no
    C30 C29 C32 . . . 132.70(17) no
    N4 C30 C38 . . . 121.6(6) no
    N4 C30 C38' . . . 119.1(6) no
    N4 C30 C29 . . . 109.79(16) no
    C38 C30 C38' . . . 2.7(9) no
    C29 C30 C38 . . . 128.6(6) no
    C29 C30 C38' . . . 131.1(6) no
    N4 C31 C44 . . . 125.00(16) no
    N3 C31 C44 . . . 123.42(16) no
    N3 C31 N4 . . . 111.44(16) no
    C29 C32 C37 . . . 121.39(15) no
    C33 C32 C37 . . . 118.14(16) no
    C29 C32 C33 . . . 120.46(15) no
    C32 C33 C34 . . . 120.91(17) no
    C33 C34 C35 . . . 120.19(19) no
    C34 C35 C36 . . . 119.65(19) no
    C35 C36 C37 . . . 120.19(19) no
    C32 C37 C36 . . . 120.92(18) no
    C30 C38 C43 . . . 117.3(10) no
    C30 C38 C39 . . . 122.7(12) no
    C39 C38 C43 . . . 120.0(9) no
    C30 C38' C39' . . . 125.4(13) no
    C30 C38' C43' . . . 121.2(10) no
    C39' C38' C43' . . . 112.7(10) no
    C38 C39 C40 . . . 120.0(11) no
    C38' C39' C40' . . . 124.1(12) no
    C39 C40 C41 . . . 120.0(10) no
    C39' C40' C41' . . . 122.2(11) no
    C40 C41 C42 . . . 120.0(9) no
    C40' C41' C42' . . . 118.9(10) no
    C41 C42 C43 . . . 120.0(11) no
    C41' C42' C43' . . . 117.9(12) no
    C38 C43 C42 . . . 120.0(11) no
    C38' C43' C42' . . . 123.0(11) no
    C31 C44 C45 . . . 119.02(17) no
    C45 C44 C49 . . . 117.70(18) no
    C31 C44 C49 . . . 123.26(17) no
    C44 C45 C46 . . . 121.94(18) no
    C45 C46 C47 . . . 119.44(18) no
    C46 C47 C48 . . . 119.56(18) no
    O2 C47 C46 . . . 123.99(18) no
    O2 C47 C48 . . . 116.45(17) no
    C47 C48 C49 . . . 120.55(18) no
    C44 C49 C48 . . . 120.77(18) no
    C27 C26 H26A . . . 120.00 no
    H26A C26 H26B . . . 120.00 no
    C27 C26 H26B . . . 120.00 no
    C26 C27 H27 . . . 117.00 no
    C28 C27 H27 . . . 117.00 no
    N3 C28 H28B . . . 108.00 no
    C27 C28 H28A . . . 108.00 no
    N3 C28 H28A . . . 108.00 no
    C27 C28 H28B . . . 108.00 no
    H28A C28 H28B . . . 108.00 no
    C32 C33 H33 . . . 120.00 no
    C34 C33 H33 . . . 119.00 no
    C33 C34 H34 . . . 120.00 no
    C35 C34 H34 . . . 120.00 no
    C36 C35 H35 . . . 120.00 no
    C34 C35 H35 . . . 120.00 no
    C37 C36 H36 . . . 120.00 no
    C35 C36 H36 . . . 120.00 no
    C32 C37 H37 . . . 120.00 no
    C36 C37 H37 . . . 119.00 no
    C40 C39 H39 . . . 120.00 no
    C38 C39 H39 . . . 120.00 no
    C38' C39' H39' . . . 118.00 no
    C40' C39' H39' . . . 118.00 no
    C41 C40 H40 . . . 120.00 no
    C39 C40 H40 . . . 120.00 no
    C41' C40' H40' . . . 119.00 no
    C39' C40' H40' . . . 119.00 no
    C40 C41 H41 . . . 120.00 no
    C42 C41 H41 . . . 120.00 no
    C42' C41' H41' . . . 121.00 no
    C40' C41' H41' . . . 120.00 no
    C43 C42 H42 . . . 120.00 no
    C41 C42 H42 . . . 120.00 no
    C41' C42' H42' . . . 121.00 no
    C43' C42' H42' . . . 121.00 no
    C42 C43 H43 . . . 120.00 no
    C38 C43 H43 . . . 120.00 no
    C38' C43' H43' . . . 118.00 no
    C42' C43' H43' . . . 119.00 no
    C44 C45 H45 . . . 119.00 no
    C46 C45 H45 . . . 119.00 no
    C47 C46 H46 . . . 120.00 no
    C45 C46 H46 . . . 120.00 no
    C49 C48 H48 . . . 120.00 no
    C47 C48 H48 . . . 120.00 no
    C44 C49 H49 . . . 120.00 no
    C48 C49 H49 . . . 120.00 no
    H50A C50 H50C . . . 109.00 no
    H50B C50 H50C . . . 109.00 no
    O2 C50 H50A . . . 109.00 no
    O2 C50 H50B . . . 110.00 no
    O2 C50 H50C . . . 109.00 no
    H50A C50 H50B . . . 109.00 no
    C1 C2 C3 . . . 126.9(2) no
    N1 C3 C2 . . . 113.08(17) no
    N1 C4 C5 . . . 105.49(15) no
    N1 C4 C7 . . . 122.27(15) no
    C5 C4 C7 . . . 132.16(17) no
    N2 C5 C4 . . . 109.84(16) no
    N2 C5 C13 . . . 120.11(15) no
    C4 C5 C13 . . . 129.95(17) no
    N1 C6 N2 . . . 110.63(14) no
    N1 C6 C19 . . . 127.08(15) no
    N2 C6 C19 . . . 122.17(15) no
    C4 C7 C8 . . . 121.10(16) no
    C4 C7 C12 . . . 120.53(16) no
    C8 C7 C12 . . . 118.32(18) no
    C7 C8 C9 . . . 120.4(2) no
    C8 C9 C10 . . . 120.4(2) no
    C9 C10 C11 . . . 119.9(2) no
    C10 C11 C12 . . . 120.1(2) no
    C7 C12 C11 . . . 120.9(2) no
    C5 C13 C14 . . . 123.49(19) no
    C5 C13 C18 . . . 119.21(17) no
    C14 C13 C18 . . . 117.3(2) no
    C13 C14 C15 . . . 120.7(3) no
    C14 C15 C16 . . . 121.5(3) no
    C15 C16 C17 . . . 118.8(3) no
    C16 C17 C18 . . . 120.5(3) no
    C13 C18 C17 . . . 121.1(2) no
    C6 C19 C20 . . . 117.57(15) no
    C6 C19 C24 . . . 125.84(16) no
    C20 C19 C24 . . . 116.60(17) no
    C19 C20 C21 . . . 121.83(17) no
    C20 C21 C22 . . . 120.27(18) no
    O1 C22 C21 . . . 115.75(18) no
    O1 C22 C23 . . . 124.98(17) no
    C21 C22 C23 . . . 119.27(17) no
    C22 C23 C24 . . . 119.99(17) no
    C19 C24 C23 . . . 121.95(17) no
    C2 C1 H1A . . . 120.00 no
    C2 C1 H1B . . . 120.00 no
    H1A C1 H1B . . . 120.00 no
    C1 C2 H2 . . . 117.00 no
    C3 C2 H2 . . . 117.00 no
    N1 C3 H3A . . . 109.00 no
    N1 C3 H3B . . . 109.00 no
    C2 C3 H3A . . . 109.00 no
    C2 C3 H3B . . . 109.00 no
    H3A C3 H3B . . . 108.00 no
    C7 C8 H8 . . . 120.00 no
    C9 C8 H8 . . . 120.00 no
    C8 C9 H9 . . . 120.00 no
    C10 C9 H9 . . . 120.00 no
    C9 C10 H10 . . . 120.00 no
    C11 C10 H10 . . . 120.00 no
    C10 C11 H11 . . . 120.00 no
    C12 C11 H11 . . . 120.00 no
    C7 C12 H12 . . . 120.00 no
    C11 C12 H12 . . . 120.00 no
    C13 C14 H14 . . . 120.00 no
    C15 C14 H14 . . . 120.00 no
    C14 C15 H15 . . . 119.00 no
    C16 C15 H15 . . . 119.00 no
    C15 C16 H16 . . . 121.00 no
    C17 C16 H16 . . . 121.00 no
    C16 C17 H17 . . . 120.00 no
    C18 C17 H17 . . . 120.00 no
    C13 C18 H18 . . . 119.00 no
    C17 C18 H18 . . . 119.00 no
    C19 C20 H20 . . . 119.00 no
    C21 C20 H20 . . . 119.00 no
    C20 C21 H21 . . . 120.00 no
    C22 C21 H21 . . . 120.00 no
    C22 C23 H23 . . . 120.00 no
    C24 C23 H23 . . . 120.00 no
    C19 C24 H24 . . . 119.00 no
    C23 C24 H24 . . . 119.00 no
    O1 C25 H25A . . . 109.00 no
    O1 C25 H25B . . . 109.00 no
    O1 C25 H25C . . . 109.00 no
    H25A C25 H25B . . . 110.00 no
    H25A C25 H25C . . . 109.00 no
    H25B C25 H25C . . . 110.00 no
loop_
    _geom_torsion_atom_site_label_1
    _geom_torsion_atom_site_label_2
    _geom_torsion_atom_site_label_3
    _geom_torsion_atom_site_label_4
    _geom_torsion_site_symmetry_1
    _geom_torsion_site_symmetry_2
    _geom_torsion_site_symmetry_3
    _geom_torsion_site_symmetry_4
    _geom_torsion
    _geom_torsion_publ_flag
    C50 O2 C47 C46 . . . . -9.7(3) no
    C50 O2 C47 C48 . . . . 170.20(19) no
    C25 O1 C22 C23 . . . . 7.5(4) no
    C25 O1 C22 C21 . . . . -172.9(3) no
    C31 N3 C28 C27 . . . . -85.4(2) no
    C29 N3 C28 C27 . . . . 88.6(2) no
    C31 N3 C29 C30 . . . . -1.67(18) no
    C31 N3 C29 C32 . . . . 175.86(15) no
    C28 N3 C31 N4 . . . . 176.12(16) no
    C28 N3 C31 C44 . . . . 0.2(3) no
    C29 N3 C31 N4 . . . . 1.2(2) no
    C28 N3 C29 C30 . . . . -176.65(16) no
    C28 N3 C29 C32 . . . . 0.9(3) no
    C29 N3 C31 C44 . . . . -174.72(16) no
    C31 N4 C30 C38' . . . . 179.2(8) no
    C30 N4 C31 N3 . . . . -0.2(2) no
    C30 N4 C31 C44 . . . . 175.64(16) no
    C31 N4 C30 C38 . . . . -179.5(8) no
    C31 N4 C30 C29 . . . . -0.90(19) no
    C6 N1 C4 C5 . . . . 0.80(18) no
    C3 N1 C6 C19 . . . . 3.6(3) no
    C6 N1 C4 C7 . . . . 177.86(15) no
    C3 N1 C6 N2 . . . . 179.59(16) no
    C4 N1 C3 C2 . . . . -91.9(2) no
    C6 N1 C3 C2 . . . . 88.0(2) no
    C3 N1 C4 C5 . . . . -179.30(15) no
    C3 N1 C4 C7 . . . . -2.2(2) no
    C4 N1 C6 N2 . . . . -0.53(19) no
    C4 N1 C6 C19 . . . . -176.52(16) no
    C6 N2 C5 C4 . . . . 0.50(19) no
    C5 N2 C6 C19 . . . . 176.24(15) no
    C6 N2 C5 C13 . . . . -176.24(16) no
    C5 N2 C6 N1 . . . . 0.02(18) no
    C26 C27 C28 N3 . . . . -1.3(4) no
    C30 C29 C32 C37 . . . . -102.5(2) no
    N3 C29 C30 N4 . . . . 1.60(19) no
    N3 C29 C30 C38 . . . . -180.0(9) no
    N3 C29 C30 C38' . . . . -178.5(9) no
    C32 C29 C30 N4 . . . . -175.53(17) no
    C32 C29 C30 C38 . . . . 2.9(9) no
    C32 C29 C30 C38' . . . . 4.4(9) no
    N3 C29 C32 C33 . . . . -99.7(2) no
    N3 C29 C32 C37 . . . . 80.8(2) no
    C30 C29 C32 C33 . . . . 77.1(3) no
    N4 C30 C38 C43 . . . . 2.6(17) no
    C29 C30 C38 C39 . . . . 4.8(19) no
    C29 C30 C38 C43 . . . . -175.6(9) no
    N4 C30 C38' C39' . . . . -164.1(12) no
    N4 C30 C38' C43' . . . . 26.4(17) no
    C29 C30 C38' C39' . . . . 16(2) no
    C29 C30 C38' C43' . . . . -153.5(10) no
    N4 C30 C38 C39 . . . . -176.9(11) no
    N3 C31 C44 C49 . . . . -68.3(3) no
    N4 C31 C44 C45 . . . . -65.1(3) no
    N4 C31 C44 C49 . . . . 116.4(2) no
    N3 C31 C44 C45 . . . . 110.2(2) no
    C37 C32 C33 C34 . . . . 0.5(3) no
    C29 C32 C37 C36 . . . . 179.46(18) no
    C29 C32 C33 C34 . . . . -179.1(2) no
    C33 C32 C37 C36 . . . . -0.1(3) no
    C32 C33 C34 C35 . . . . -0.4(4) no
    C33 C34 C35 C36 . . . . -0.1(3) no
    C34 C35 C36 C37 . . . . 0.5(3) no
    C35 C36 C37 C32 . . . . -0.4(3) no
    C30 C38 C39 C40 . . . . 179.5(12) no
    C43 C38 C39 C40 . . . . 0(2) no
    C30 C38 C43 C42 . . . . -179.6(12) no
    C39 C38 C43 C42 . . . . 0(2) no
    C30 C38' C39' C40' . . . . -179.5(13) no
    C43' C38' C39' C40' . . . . -9(2) no
    C30 C38' C43' C42' . . . . 175.5(12) no
    C39' C38' C43' C42' . . . . 5(2) no
    C38 C39 C40 C41 . . . . 0(2) no
    C38' C39' C40' C41' . . . . 4(2) no
    C39 C40 C41 C42 . . . . 0(2) no
    C39' C40' C41' C42' . . . . 7(2) no
    C40 C41 C42 C43 . . . . 0(2) no
    C40' C41' C42' C43' . . . . -11(2) no
    C41 C42 C43 C38 . . . . 0(2) no
    C41' C42' C43' C38' . . . . 5(2) no
    C49 C44 C45 C46 . . . . 1.2(3) no
    C31 C44 C49 C48 . . . . 177.81(18) no
    C31 C44 C45 C46 . . . . -177.4(2) no
    C45 C44 C49 C48 . . . . -0.7(3) no
    C44 C45 C46 C47 . . . . 0.0(3) no
    C45 C46 C47 O2 . . . . 178.17(19) no
    C45 C46 C47 C48 . . . . -1.7(3) no
    C46 C47 C48 C49 . . . . 2.2(3) no
    O2 C47 C48 C49 . . . . -177.69(18) no
    C47 C48 C49 C44 . . . . -1.0(3) no
    C1 C2 C3 N1 . . . . -0.5(3) no
    N1 C4 C5 N2 . . . . -0.81(19) no
    N1 C4 C5 C13 . . . . 175.52(17) no
    C7 C4 C5 N2 . . . . -177.45(17) no
    C7 C4 C5 C13 . . . . -1.1(3) no
    N1 C4 C7 C8 . . . . 94.8(2) no
    N1 C4 C7 C12 . . . . -87.8(2) no
    C5 C4 C7 C8 . . . . -89.1(3) no
    C5 C4 C7 C12 . . . . 88.4(3) no
    N2 C5 C13 C14 . . . . -171.3(2) no
    N2 C5 C13 C18 . . . . 10.8(3) no
    C4 C5 C13 C14 . . . . 12.7(3) no
    C4 C5 C13 C18 . . . . -165.25(19) no
    N1 C6 C19 C20 . . . . 155.90(17) no
    N1 C6 C19 C24 . . . . -24.2(3) no
    N2 C6 C19 C20 . . . . -19.7(2) no
    N2 C6 C19 C24 . . . . 160.20(18) no
    C4 C7 C8 C9 . . . . 176.6(2) no
    C12 C7 C8 C9 . . . . -1.0(3) no
    C4 C7 C12 C11 . . . . -176.56(19) no
    C8 C7 C12 C11 . . . . 1.0(3) no
    C7 C8 C9 C10 . . . . -0.2(4) no
    C8 C9 C10 C11 . . . . 1.3(4) no
    C9 C10 C11 C12 . . . . -1.3(4) no
    C10 C11 C12 C7 . . . . 0.1(4) no
    C5 C13 C14 C15 . . . . -176.0(2) no
    C18 C13 C14 C15 . . . . 2.0(4) no
    C5 C13 C18 C17 . . . . 177.4(2) no
    C14 C13 C18 C17 . . . . -0.7(3) no
    C13 C14 C15 C16 . . . . -1.6(4) no
    C14 C15 C16 C17 . . . . -0.2(4) no
    C15 C16 C17 C18 . . . . 1.5(4) no
    C16 C17 C18 C13 . . . . -1.0(4) no
    C6 C19 C20 C21 . . . . -178.27(17) no
    C24 C19 C20 C21 . . . . 1.8(3) no
    C6 C19 C24 C23 . . . . 177.41(18) no
    C20 C19 C24 C23 . . . . -2.7(3) no
    C19 C20 C21 C22 . . . . 0.8(3) no
    C20 C21 C22 O1 . . . . 177.75(18) no
    C20 C21 C22 C23 . . . . -2.7(3) no
    O1 C22 C23 C24 . . . . -178.66(19) no
    C21 C22 C23 C24 . . . . 1.8(3) no
    C22 C23 C24 C19 . . . . 0.9(3) no
loop_
    _geom_hbond_atom_site_label_D
    _geom_hbond_atom_site_label_H
    _geom_hbond_atom_site_label_A
    _geom_hbond_site_symmetry_A
    _geom_hbond_distance_DH
    _geom_hbond_distance_HA
    _geom_hbond_distance_DA
    _geom_hbond_angle_DHA
    _geom_hbond_publ_flag
    C8 H8 Cg5 2_555 0.93 2.87 3.585(2) 135 yes
    C28 H28A Cg2 2_645 0.97 2.99 3.655(6) 127 yes
    C33 H33 Cg1 2_655 0.93 2.86 3.592(2) 137 yes
    C37 H37 Cg1 2_645 0.93 2.96 3.789(2) 150 yes
    C41 H41 Cg3 1_655 0.93 2.90 3.772(10) 157 yes
    C41' H41' Cg3 1_655 0.93 2.85 3.705(12) 154 yes
    C46 H46 Cg4 1_555 0.93 3.00 3.712(2) 135 yes
_iucr_refine_instructions_details
;
TITL  B-1 P21/n
CELL  0.70173 18.3169 9.6142 23.1656 90.0000 99.0261 90.0000
ZERR  8        0.0007 0.0003  0.0008  0.0000  0.0007  0.0000
LATT  1
SYMM  0.5-X,0.5+Y,0.5-Z
SFAC  C H N O
UNIT  200 176 16 8
TEMP 23.000
SIZE 0.3 0.3 0.2
ACTA
OMIT -3 55
OMIT  0 2 3
OMIT -1 0 1
L.S.  100
BOND  $H
CONF
FMAP  2
PLAN -1
SADI  0.01 C30 C38 C30 C38'
EADP  C38 C38'
EADP  C39 C39'
EADP  C40 C40'
EADP  C41 C41'
EADP  C42 C42'
EADP  C43 C43'
ISOR  0.01 C38 C39 C40 C40 C42 C43
WGHT    0.088000    1.378500
FVAR       0.11658
O1    4    0.412714    0.596074    0.516549    11.00000    0.05731    0.15165 =
         0.04354    0.00615   -0.00269    0.00464
O2    4    0.351297    0.318034    0.035554    11.00000    0.04900    0.08501 =
         0.06878   -0.01433   -0.00747   -0.00307
N1    3    0.242887    0.672556    0.245625    11.00000    0.03930    0.04648 =
         0.04531    0.00359    0.00497    0.00144
N2    3    0.357082    0.747327    0.245493    11.00000    0.04173    0.04999 =
         0.04763    0.00329    0.00488    0.00076
N3    3    0.654184    0.345914    0.219412    11.00000    0.04706    0.04738 =
         0.04627   -0.00067    0.00146   -0.00537
N4    3    0.699849    0.391923    0.138519    11.00000    0.04728    0.05236 =
         0.04641   -0.00309    0.00065    0.00084
C1    1    0.138874    0.864614    0.281081    11.00000    0.07065    0.08722 =
         0.09212   -0.00951    0.00752    0.02639
AFIX  93
H1A   2    0.182066    0.898319    0.269754    11.00000   -1.20000
H1B   2    0.104656    0.926126    0.292520    11.00000   -1.20000
AFIX   0
C2    1    0.126414    0.732428    0.280925    11.00000    0.03695    0.10408 =
         0.06494   -0.00131    0.00932    0.00003
AFIX  43
H2    2    0.082424    0.704227    0.292632    11.00000   -1.20000
AFIX   0
C3    1    0.175392    0.619473    0.263855    11.00000    0.04643    0.05888 =
         0.05498    0.00406    0.00592   -0.01256
AFIX  23
H3A   2    0.188607    0.557215    0.296786    11.00000   -1.20000
H3B   2    0.148081    0.566002    0.232077    11.00000   -1.20000
AFIX   0
C4    1    0.248704    0.702917    0.188098    11.00000    0.04572    0.04204 =
         0.04574    0.00300    0.00338    0.00412
C5    1    0.320160    0.747948    0.189077    11.00000    0.04334    0.04303 =
         0.04689    0.00362    0.00435    0.00155
C6    1    0.309767    0.701802    0.278749    11.00000    0.03879    0.04290 =
         0.04770    0.00160    0.00479    0.00220
C7    1    0.187095    0.679091    0.139559    11.00000    0.04215    0.04884 =
         0.04602    0.00408    0.00322   -0.00066
C8    1    0.138326    0.784838    0.119437    11.00000    0.05903    0.04989 =
         0.07849   -0.00150   -0.01508    0.00378
AFIX  43
H8    2    0.142518    0.871020    0.137892    11.00000   -1.20000
AFIX   0
C9    1    0.083417    0.763057    0.072058    11.00000    0.05988    0.07150 =
         0.09077    0.01184   -0.02313    0.00334
AFIX  43
H9    2    0.050826    0.834596    0.058933    11.00000   -1.20000
AFIX   0
C10   1    0.076783    0.637323    0.044477    11.00000    0.06154    0.08856 =
         0.06254    0.00152   -0.01256   -0.01463
AFIX  43
H10   2    0.040413    0.623837    0.012149    11.00000   -1.20000
AFIX   0
C11   1    0.123688    0.531115    0.064425    11.00000    0.08014    0.07117 =
         0.06474   -0.01898   -0.00170   -0.00814
AFIX  43
H11   2    0.118578    0.444795    0.046118    11.00000   -1.20000
AFIX   0
C12   1    0.178666    0.551866    0.111744    11.00000    0.06098    0.05611 =
         0.05996   -0.00504    0.00288    0.00581
AFIX  43
H12   2    0.210394    0.479155    0.125016    11.00000   -1.20000
AFIX   0
C13   1    0.359431    0.785705    0.140445    11.00000    0.05431    0.04370 =
         0.05153    0.00484    0.01093    0.00054
C14   1    0.324339    0.806391    0.083692    11.00000    0.07655    0.09734 =
         0.05972    0.02767    0.00569   -0.00722
AFIX  43
H14   2    0.273042    0.802131    0.075347    11.00000   -1.20000
AFIX   0
C15   1    0.364534    0.833195    0.039477    11.00000    0.12553    0.11058 =
         0.05970    0.02924    0.02084   -0.01420
AFIX  43
H15   2    0.339866    0.844427    0.001504    11.00000   -1.20000
AFIX   0
C16   1    0.439271    0.843604    0.049998    11.00000    0.12552    0.07224 =
         0.08574    0.01387    0.05815   -0.00624
AFIX  43
H16   2    0.465739    0.861548    0.019681    11.00000   -1.20000
AFIX   0
C17   1    0.474900    0.827286    0.105825    11.00000    0.07590    0.06807 =
         0.10261    0.00421    0.04462   -0.00287
AFIX  43
H17   2    0.526044    0.836231    0.113835    11.00000   -1.20000
AFIX   0
C18   1    0.435508    0.797465    0.150757    11.00000    0.05925    0.06370 =
         0.06707    0.00351    0.01721   -0.00219
AFIX  43
H18   2    0.460746    0.785169    0.188488    11.00000   -1.20000
AFIX   0
C19   1    0.331153    0.679107    0.341759    11.00000    0.04049    0.04555 =
         0.04709   -0.00031    0.00283    0.00123
C20   1    0.406636    0.664264    0.363231    11.00000    0.04008    0.06994 =
         0.05143   -0.00116    0.00818   -0.00247
AFIX  43
H20   2    0.440579    0.671669    0.337447    11.00000   -1.20000
AFIX   0
C21   1    0.431802    0.639175    0.421086    11.00000    0.03746    0.08602 =
         0.05157   -0.00331   -0.00188   -0.00023
AFIX  43
H21   2    0.482286    0.630981    0.434126    11.00000   -1.20000
AFIX   0
C22   1    0.382313    0.625921    0.460349    11.00000    0.04908    0.07726 =
         0.04373   -0.00210   -0.00089    0.00071
C23   1    0.307756    0.643980    0.440878    11.00000    0.04543    0.08150 =
         0.04696    0.00146    0.00812    0.00189
AFIX  43
H23   2    0.274210    0.637856    0.467031    11.00000   -1.20000
AFIX   0
C24   1    0.283010    0.671117    0.382612    11.00000    0.03658    0.06937 =
         0.05000    0.00230    0.00221    0.00453
AFIX  43
H24   2    0.232702    0.684472    0.370240    11.00000   -1.20000
AFIX   0
C25   1    0.363984    0.566041    0.556450    11.00000    0.08587    0.25882 =
         0.05103    0.03204    0.01097    0.01596
AFIX  33
H25A  2    0.391981    0.547971    0.594319    11.00000   -1.50000
H25B  2    0.334950    0.485658    0.543343    11.00000   -1.50000
H25C  2    0.331887    0.644073    0.558818    11.00000   -1.50000
AFIX   0
C26   1    0.572017    0.566072    0.263066    11.00000    0.11405    0.08465 =
         0.12738    0.00527    0.05574    0.01908
AFIX  93
H26A  2    0.606578    0.587482    0.238993    11.00000   -1.20000
H26B  2    0.544800    0.636664    0.277057    11.00000   -1.20000
AFIX   0
C27   1    0.562041    0.441099    0.276762    11.00000    0.06595    0.09909 =
         0.06630   -0.00064    0.01991    0.00224
AFIX  43
H27   2    0.526858    0.425322    0.300927    11.00000   -1.20000
AFIX   0
C28   1    0.600256    0.317830    0.258489    11.00000    0.05364    0.07113 =
         0.05268    0.00456    0.00704   -0.01360
AFIX  23
H28A  2    0.625482    0.271599    0.293195    11.00000   -1.20000
H28B  2    0.563434    0.253855    0.239037    11.00000   -1.20000
AFIX   0
C29   1    0.728172    0.376960    0.236602    11.00000    0.04672    0.03709 =
         0.04810   -0.00119    0.00096   -0.00137
C30   1    0.755841    0.402845    0.186080    11.00000    0.04641    0.04149 =
         0.04522   -0.00205    0.00090    0.00258
C31   1    0.639982    0.358072    0.160085    11.00000    0.04762    0.04474 =
         0.04714   -0.00378    0.00176   -0.00023
C32   1    0.761311    0.383008    0.298972    11.00000    0.04366    0.04218 =
         0.04329    0.00298    0.00286   -0.00405
C33   1    0.772248    0.509522    0.327401    11.00000    0.08828    0.04096 =
         0.04768    0.00416   -0.00103   -0.00878
AFIX  43
H33   2    0.757926    0.591076    0.307159    11.00000   -1.20000
AFIX   0
C34   1    0.804118    0.516426    0.385391    11.00000    0.09157    0.06065 =
         0.04753   -0.00424    0.00468   -0.01964
AFIX  43
H34   2    0.811415    0.602340    0.403842    11.00000   -1.20000
AFIX   0
C35   1    0.825035    0.397139    0.415854    11.00000    0.05665    0.08660 =
         0.04189    0.00664    0.00237   -0.00464
AFIX  43
H35   2    0.846560    0.401814    0.454930    11.00000   -1.20000
AFIX   0
C36   1    0.814065    0.270743    0.388423    11.00000    0.06233    0.06766 =
         0.05448    0.02044    0.00877    0.01606
AFIX  43
H36   2    0.827864    0.189461    0.409045    11.00000   -1.20000
AFIX   0
C37   1    0.782630    0.263762    0.330340    11.00000    0.06010    0.04340 =
         0.05648    0.00446    0.00960    0.00546
AFIX  43
H37   2    0.775709    0.177574    0.312075    11.00000   -1.20000
AFIX  66
PART   1
C38   1    0.831989    0.440968    0.178872    10.50000    0.04680    0.05604 =
         0.04951   -0.00336    0.00596    0.00536
C39   1    0.889826    0.446274    0.225488    10.50000    0.05373    0.05896 =
         0.05022    0.00165    0.00554   -0.00524
AFIX  43
H39   2    0.881250    0.425973    0.263100    10.50000   -1.20000
AFIX  65
C40   1    0.960479    0.481924    0.215887    10.50000    0.04935    0.06232 =
         0.06344   -0.00211    0.00079   -0.00118
AFIX  43
H40   2    0.999176    0.485474    0.247076    10.50000   -1.20000
AFIX  65
C41   1    0.973297    0.512268    0.159671    10.50000    0.04750    0.15490 =
         0.07565   -0.00060    0.01566   -0.00381
AFIX  43
H41   2    1.020569    0.536120    0.153248    10.50000   -1.20000
AFIX  65
C42   1    0.915461    0.506962    0.113055    10.50000    0.06839    0.16442 =
         0.06121    0.00000    0.02003   -0.01435
AFIX  43
H42   2    0.924038    0.527263    0.075443    10.50000   -1.20000
AFIX  65
C43   1    0.844807    0.471312    0.122655    10.50000    0.05535    0.15960 =
         0.05080   -0.00389    0.00626   -0.01032
AFIX  43
H43   2    0.806111    0.467763    0.091465    10.50000   -1.20000
AFIX   0
PART   2
C38'  1    0.831171    0.438221    0.176056    10.50000    0.04680    0.05604 =
         0.04951   -0.00336    0.00596    0.00536
C39'  1    0.894020    0.421708    0.215670    10.50000    0.05373    0.05896 =
         0.05022    0.00165    0.00554   -0.00524
AFIX  43
H39'  2    0.889550    0.384469    0.252002    10.50000   -1.20000
AFIX   0
C40'  1    0.963116    0.456457    0.205304    10.50000    0.04935    0.06232 =
         0.06344   -0.00211    0.00079   -0.00118
AFIX  43
H40'  2    1.003588    0.437195    0.233753    10.50000   -1.20000
AFIX   0
C41'  1    0.974169    0.516076    0.156538    10.50000    0.04750    0.15490 =
         0.07565   -0.00060    0.01566   -0.00381
AFIX  43
H41'  2    1.021905    0.529227    0.148593    10.50000   -1.20000
AFIX   0
C42'  1    0.912880    0.559816    0.116453    10.50000    0.06839    0.16442 =
         0.06121    0.00000    0.02003   -0.01435
AFIX  43
H42'  2    0.918687    0.616135    0.084850    10.50000   -1.20000
AFIX   0
C43'  1    0.843471    0.516284    0.125549    10.50000    0.05535    0.15960 =
         0.05080   -0.00389    0.00626   -0.01032
AFIX  43
H43'  2    0.802923    0.538637    0.097650    10.50000   -1.20000
AFIX   0
PART   0
C44   1    0.565289    0.344504    0.125648    11.00000    0.04681    0.05244 =
         0.04628   -0.00425    0.00075   -0.00240
C45   1    0.531315    0.460462    0.099290    11.00000    0.06200    0.05364 =
         0.08125    0.01017   -0.01350   -0.01156
AFIX  43
H45   2    0.556798    0.544473    0.102295    11.00000   -1.20000
AFIX   0
C46   1    0.460308    0.456138    0.068386    11.00000    0.06262    0.05894 =
         0.07635    0.00883   -0.01460   -0.00189
AFIX  43
H46   2    0.438530    0.536224    0.050928    11.00000   -1.20000
AFIX   0
C47   1    0.422299    0.332643    0.063722    11.00000    0.04536    0.06705 =
         0.04370   -0.01183    0.00268   -0.00358
C48   1    0.455997    0.214362    0.088473    11.00000    0.05633    0.05349 =
         0.06488   -0.01193    0.00282   -0.01040
AFIX  43
H48   2    0.430974    0.129907    0.084226    11.00000   -1.20000
AFIX   0
C49   1    0.526396    0.220048    0.119446    11.00000    0.05620    0.04908 =
         0.06230   -0.00470    0.00118   -0.00069
AFIX  43
H49   2    0.548235    0.139538    0.136451    11.00000   -1.20000
AFIX   0
C50   1    0.311836    0.441056    0.018019    11.00000    0.05438    0.10562 =
         0.08371   -0.02197   -0.01063    0.01337
AFIX  33
H50A  2    0.263139    0.417573   -0.001299    11.00000   -1.50000
H50B  2    0.337345    0.492165   -0.008322    11.00000   -1.50000
H50C  2    0.308197    0.497059    0.051759    11.00000   -1.50000
HKLF  4
REM   P21/n
REM R1 =  0.0584 for   6879 Fo > 4sig(Fo)  and  0.0813 for all   9608 data
REM    511 parameters refined using     37 restraints
END
WGHT      0.0867      1.4079
REM Highest difference peak  0.619,  deepest hole -0.393,  1-sigma level  0.041
Q1    1   0.9213  0.3965  0.1154  11.00000  0.05    0.62
;
