# Supplementary material for: 2-(4-Meth­oxy­phen­yl)-4,5-diphenyl-1-(prop-2-en-1-yl)-1H-imidazole
Source: Acta Crystallogr Sect E Struct Rep Online. 2012 Oct 13;68(Pt 11):o3113–4. doi: 10.1107/S1600536812041979 (PMC3515219; doi:10.1107/S1600536812041979)
Supplement: Supplementary file 2 [file e-68-o3113-Isup2.hkl]

# 
# h,k,l, Fc-squared, Fo-squared, sigma(Fo-squared) and status flag 
# 
data_I
_shelx_title '  P21/n' 
_shelx_refln_list_code          4 
_shelx_F_calc_maximum      283.72 
_exptl_crystal_F_000      1552.00 
_reflns_d_resolution_high  0.7600 
 
loop_ 
 _symmetry_equiv_pos_as_xyz 
 'x, y, z' 
 '-x+1/2, y+1/2, -z+1/2' 
 '-x, -y, -z' 
 'x-1/2, -y-1/2, z-1/2' 
 
_cell_length_a    18.3169 
_cell_length_b     9.6142 
_cell_length_c    23.1656 
_cell_angle_alpha  90.000 
_cell_angle_beta   99.026 
_cell_angle_gamma  90.000 
 
_shelx_F_squared_multiplier     1.000 
 
loop_ 
 _refln_index_h 
 _refln_index_k 
 _refln_index_l 
 _refln_F_squared_calc 
 _refln_F_squared_meas 
 _refln_F_squared_sigma 
 _refln_observed_status 
   2   0   0    14317.80    13754.59    372.00 o 
   4   0   0    18630.34    18406.42    196.98 o 
   6   0   0      352.28      320.60      4.92 o 
   8   0   0     5885.79     6225.08     63.20 o 
  10   0   0     3636.32     4117.62     41.49 o 
  12   0   0      507.52      527.62      7.35 o 
  14   0   0      152.06      156.91      5.42 o 
  16   0   0      121.92      117.59      4.73 o 
  18   0   0      894.68      848.57     11.86 o 
  20   0   0       73.32       60.86      5.13 o 
  22   0   0       18.56        8.70      6.99 o 
   1   1   0      521.52      524.88     12.13 o 
   2   1   0     8903.15     7995.54     55.94 o 
   3   1   0      190.94      221.47      1.95 o 
   4   1   0      563.35      518.60      5.16 o 
   5   1   0     4996.35     4839.51     32.10 o 
   6   1   0      393.89      375.67      3.43 o 
   7   1   0      882.83      906.85      7.12 o 
   8   1   0      164.29      192.85      2.43 o 
   9   1   0        5.54        0.57      1.04 o 
  10   1   0        2.37        4.01      1.07 o 
  11   1   0      114.71       88.79      2.26 o 
  12   1   0       43.53       50.10      2.09 o 
  13   1   0       64.22       54.90      2.31 o 
  14   1   0        2.28        1.08      1.81 o 
  15   1   0      887.93      824.10      7.73 o 
  16   1   0      160.47      149.01      3.64 o 
  17   1   0      278.03      255.76      4.89 o 
  18   1   0       58.17       64.82      3.26 o 
  19   1   0       39.16       35.23      2.85 o 
  20   1   0       91.38       88.21      4.60 o 
  21   1   0       11.11       21.44      3.11 o 
  22   1   0       22.15       25.74      3.37 o 
  23   1   0        2.12        2.52      4.80 o 
   0   2   0    12065.72    14027.04    193.12 o 
   1   2   0    60459.96    57628.41    658.05 o 
   2   2   0     2911.75     3051.59     20.30 o 
   3   2   0     2068.83     1854.09     12.36 o 
   4   2   0     2675.02     3079.35     20.46 o 
   5   2   0      738.39      708.80      5.18 o 
   6   2   0       33.70       32.14      1.33 o 
   7   2   0      506.94      521.00      4.15 o 
   8   2   0      122.31      132.98      2.10 o 
   9   2   0     1156.67     1215.64      9.57 o 
  10   2   0      483.09      546.10      5.19 o 
  11   2   0      181.71      173.59      2.77 o 
  12   2   0       50.89       54.74      2.07 o 
  13   2   0      840.67      935.99      8.23 o 
  14   2   0      389.47      387.61      4.69 o 
  15   2   0      502.30      489.16      6.31 o 
  16   2   0      139.67      123.35      3.96 o 
  17   2   0        2.73        2.17      2.17 o 
  18   2   0      106.99       96.43      3.94 o 
  19   2   0       12.89       12.23      2.52 o 
  20   2   0        2.48        5.72      2.47 o 
  21   2   0        2.10        6.72      3.61 o 
  22   2   0       23.63       19.91      5.37 o 
  23   2   0        0.75        2.49      6.87 o 
   1   3   0     4017.35     3809.68     26.91 o 
   2   3   0      779.66     1058.41      8.18 o 
   3   3   0    16733.11    16626.66    118.11 o 
   4   3   0     2426.16     2360.06     20.57 o 
   5   3   0      637.93      705.27      5.87 o 
   6   3   0       53.34       52.33      1.52 o 
   7   3   0       20.89       22.83      1.02 o 
   8   3   0     3071.45     3380.53     29.19 o 
   9   3   0      421.59      437.88      5.00 o 
  10   3   0      593.11      708.62      7.13 o 
  11   3   0       29.90       22.04      1.67 o 
  12   3   0      301.58      307.54      4.52 o 
  13   3   0      393.97      369.65      5.30 o 
  14   3   0      103.92       99.27      4.04 o 
  15   3   0       39.75       45.86      2.56 o 
  16   3   0      392.10      368.44      5.81 o 
  17   3   0      274.83      259.35      5.00 o 
  18   3   0       59.94       53.94      2.97 o 
  19   3   0       95.25       77.11      3.69 o 
  20   3   0        6.11        9.06      3.20 o 
  21   3   0        4.92        4.84      3.52 o 
  22   3   0        4.24        3.88      5.85 o 
  23   3   0        0.66        2.72      5.08 o 
   0   4   0      962.00     1185.02     13.30 o 
   1   4   0      125.40      167.77      4.39 o 
   2   4   0      765.67      688.26      5.99 o 
   3   4   0     4598.37     4661.36     33.10 o 
   4   4   0       95.65      116.71      3.69 o 
   5   4   0     1348.95     1365.75     11.89 o 
   6   4   0     2196.82     2554.28     22.28 o 
   7   4   0      228.25      235.86      2.99 o 
   8   4   0       18.96       29.75      1.53 o 
   9   4   0     1217.50     1308.42     11.72 o 
  10   4   0        0.54        2.19      1.39 o 
  11   4   0        9.75       16.16      1.78 o 
  12   4   0      805.06      867.51      8.84 o 
  13   4   0       49.23       60.21      4.33 o 
  14   4   0       52.17       84.42      5.47 o 
  15   4   0      117.46      103.69      3.80 o 
  16   4   0       38.75       42.65      2.78 o 
  17   4   0        0.41        0.00      2.24 o 
  18   4   0       12.81        9.67      2.94 o 
  19   4   0       26.80       29.71      3.58 o 
  20   4   0        5.44        7.83      3.44 o 
  21   4   0        9.00        3.94      3.51 o 
  22   4   0       18.49       20.11      4.64 o 
   1   5   0     1423.05     1227.66      9.97 o 
   2   5   0     4356.77     4150.56     29.80 o 
   3   5   0      222.40      186.63      3.62 o 
   4   5   0        5.25        6.33      1.88 o 
   5   5   0      401.06      498.14      5.98 o 
   6   5   0      136.65      148.56      4.01 o 
   7   5   0      281.38      269.99      3.48 o 
   8   5   0       98.59      107.27      2.80 o 
   9   5   0       99.59      102.68      2.53 o 
  10   5   0        1.79       -0.09      1.52 o 
  11   5   0      426.65      467.12      7.37 o 
  12   5   0       23.75       20.98      2.54 o 
  13   5   0      122.08      109.33      4.37 o 
  14   5   0       61.06       69.30      3.29 o 
  15   5   0      116.77      110.20      3.86 o 
  16   5   0       47.80       54.43      3.79 o 
  17   5   0       11.74        6.90      3.20 o 
  18   5   0       14.13       10.18      3.40 o 
  19   5   0       15.93       14.38      3.58 o 
  20   5   0       44.35       46.98      4.24 o 
  21   5   0        0.29       -1.66      3.29 o 
   0   6   0     1186.55     1046.06     12.76 o 
   1   6   0      786.62      793.72      7.42 o 
   2   6   0       52.89       32.74      2.58 o 
   3   6   0       49.11       84.49      6.20 o 
   4   6   0       21.41       21.27      3.01 o 
   5   6   0       43.36       47.86      5.74 o 
   6   6   0       18.44       10.92      1.46 o 
   7   6   0       31.43       33.08      1.69 o 
   8   6   0        4.30        3.37      1.48 o 
   9   6   0        0.01       -2.25      1.50 o 
  10   6   0      118.63      123.93      4.00 o 
  11   6   0      130.19      134.66      3.75 o 
  12   6   0       27.96       15.96      2.77 o 
  13   6   0       75.47       76.27      3.60 o 
  14   6   0       53.45       47.97      3.82 o 
  15   6   0      201.56      221.56      7.22 o 
  16   6   0       34.38       32.87      3.72 o 
  17   6   0       51.12       51.48      4.17 o 
  18   6   0        0.05       -2.15      3.42 o 
  19   6   0        1.35       -0.82      3.49 o 
  20   6   0        0.67       -2.04      3.66 o 
   1   7   0      316.14      312.40      4.46 o 
   2   7   0        9.22       30.24      2.02 o 
   3   7   0      254.05      227.83      3.85 o 
   4   7   0       37.39       45.00      2.41 o 
   5   7   0        1.33        3.31      1.57 o 
   6   7   0       87.83       75.15      2.87 o 
   7   7   0       87.56       73.85      2.98 o 
   8   7   0       97.36       70.72      2.76 o 
   9   7   0        5.17        2.41      1.92 o 
  10   7   0       13.46       13.90      2.20 o 
  11   7   0       34.50       23.44      2.42 o 
  12   7   0        1.22       -4.21      2.81 o 
  13   7   0        4.84        5.57      3.13 o 
  14   7   0       78.11       99.43      5.22 o 
  15   7   0        0.02        3.01      3.28 o 
  16   7   0        3.37        4.79      3.51 o 
  17   7   0        1.51       -0.87      3.58 o 
  18   7   0        0.57       -0.84      3.58 o 
  19   7   0        1.62        5.89      3.85 o 
   0   8   0        8.60        0.57      6.28 o 
   1   8   0        2.67        6.40      2.89 o 
   2   8   0      191.01      252.71     12.28 o 
   3   8   0      530.14      510.03     13.31 o 
   4   8   0        5.18        8.18      3.40 o 
   5   8   0      162.60      195.44      4.90 o 
   6   8   0        6.87        0.38      2.19 o 
   7   8   0        4.15       -1.39      1.78 o 
   8   8   0       67.31       67.31      3.22 o 
   9   8   0       46.69       40.52      2.67 o 
  10   8   0        0.64       -1.63      2.67 o 
  11   8   0       26.87       36.33      3.82 o 
  12   8   0       38.18       31.68      3.64 o 
  13   8   0       12.74       11.53      3.51 o 
  14   8   0      144.33      139.34      5.90 o 
  15   8   0      105.48      102.24      5.36 o 
  16   8   0        0.01        2.32      3.79 o 
  17   8   0        1.98       -3.27      3.50 o 
  18   8   0        1.17       -1.73      3.96 o 
   1   9   0      234.95      221.08      4.57 o 
   2   9   0       44.41       50.60      2.81 o 
   3   9   0        3.78        0.42      2.09 o 
   4   9   0       43.13       34.77      2.70 o 
   5   9   0        3.12        1.28      2.05 o 
   6   9   0        0.87       -3.04      2.03 o 
   7   9   0       43.31       26.10      2.66 o 
   8   9   0       15.49       15.54      3.05 o 
   9   9   0       49.21       47.93      3.80 o 
  10   9   0        4.68        1.87      3.18 o 
  11   9   0       23.56       24.39      3.80 o 
  12   9   0       28.33       24.06      3.87 o 
  13   9   0       24.27       25.92      3.96 o 
  14   9   0        2.59       -0.81      4.27 o 
  15   9   0       12.24       12.61      4.46 o 
  16   9   0        1.70       -4.33      5.10 o 
   0  10   0       44.09       39.30      3.90 o 
   1  10   0        0.29       -3.21      2.23 o 
   2  10   0      166.54      166.13      4.46 o 
   3  10   0        0.05        0.07      2.53 o 
   4  10   0      164.58      136.85      4.15 o 
   5  10   0       21.36       18.61      2.48 o 
   6  10   0       20.49       21.04      2.70 o 
   7  10   0        1.68       -3.41      3.05 o 
   8  10   0       40.36       43.93      3.92 o 
   9  10   0        1.08       -3.71      3.18 o 
  10  10   0        4.29       -0.90      3.42 o 
  11  10   0        3.49        4.28      3.57 o 
  12  10   0        2.80       -4.55      3.86 o 
  13  10   0       15.43       13.08      4.40 o 
  14  10   0       30.92       19.16      7.11 o 
   1  11   0        0.48       -3.55      2.37 o 
   2  11   0        4.15        0.57      2.39 o 
   3  11   0        2.65       -1.44      2.37 o 
   4  11   0       10.68        3.94      2.92 o 
   5  11   0        0.22       -1.33      3.05 o 
   6  11   0       30.35       31.31      3.73 o 
   7  11   0        0.11       -0.63      3.31 o 
   8  11   0       82.04       83.16      4.86 o 
   9  11   0        3.01       -1.03      3.54 o 
  10  11   0        3.65       -0.81      5.22 o 
  11  11   0       24.73       27.69      6.66 o 
   0  12   0        8.34        6.06      4.40 o 
   1  12   0        0.81       -0.66      3.00 o 
   2  12   0        5.04        4.25      3.06 o 
   3  12   0        9.91        4.26      3.42 o 
   4  12   0        3.11        3.77      3.62 o 
   5  12   0       11.81       12.09      3.68 o 
   6  12   0        2.88        1.73      3.68 o 
   7  12   0        6.40        6.18      4.54 o 
 -23   0   1       52.03       64.65      5.83 o 
 -21   0   1      181.42      184.67      7.75 o 
 -19   0   1        6.12       11.96      4.07 o 
 -17   0   1      708.89      663.14     10.02 o 
 -15   0   1      482.39      440.76      7.30 o 
 -13   0   1       48.46       51.51      3.10 o 
 -11   0   1      585.21      690.89      8.74 o 
  -9   0   1     2191.20     2405.33     24.74 o 
  -7   0   1        6.38        2.30      1.19 o 
  -5   0   1    61795.36    58469.39   1012.12 o 
  -3   0   1       80.99       48.60      1.18 o 
   1   0   1     2881.23     1776.97     35.32 o 
   3   0   1      950.16     1061.32     10.92 o 
   5   0   1      658.56      671.36      7.55 o 
   7   0   1     1142.75     1209.85     12.98 o 
   9   0   1     3060.51     3461.48     35.13 o 
  11   0   1     3212.42     3557.82     36.23 o 
  13   0   1      331.00      264.74      5.25 o 
  15   0   1      289.47      283.89      5.98 o 
  17   0   1      580.19      570.61      9.26 o 
  19   0   1        8.11        0.21      3.68 o 
  21   0   1       19.36       12.42      4.40 o 
  23   0   1        0.33        0.57      8.09 o 
 -23   1   1        3.33        6.17      4.25 o 
 -22   1   1        0.46        0.33      3.50 o 
 -21   1   1        0.10        1.68      3.34 o 
 -20   1   1       10.93       11.83      2.93 o 
 -19   1   1        5.40        3.54      2.33 o 
 -18   1   1        0.77       -0.97      2.28 o 
 -17   1   1      243.53      203.74      4.46 o 
 -16   1   1       17.02        9.62      1.92 o 
 -15   1   1       29.11       26.98      2.03 o 
 -14   1   1      410.46      351.04      4.38 o 
 -13   1   1       10.91       15.24      1.46 o 
 -12   1   1      217.38      199.30      3.05 o 
 -11   1   1      160.46      155.44      2.72 o 
 -10   1   1      944.43     1020.58      8.31 o 
  -9   1   1      353.50      310.72      3.37 o 
  -8   1   1       41.62       57.94      1.97 o 
  -7   1   1       43.22       28.58      2.10 o 
  -6   1   1      615.79      656.42      4.91 o 
  -5   1   1     5306.78     5343.65     35.15 o 
  -4   1   1     1211.09     1178.90      9.49 o 
  -3   1   1        3.76        2.69      1.14 o 
  -2   1   1      280.51      263.82      4.09 o 
  -1   1   1     1992.10     1213.56     11.97 o 
   0   1   1      514.15      519.25     12.20 o 
   1   1   1       29.73       23.83      0.62 o 
   2   1   1      713.20      647.68      4.08 o 
   3   1   1     2039.22     2240.05     14.16 o 
   4   1   1       92.33       80.83      2.49 o 
   5   1   1     1749.90     1746.18     12.57 o 
   6   1   1      824.45      845.75      6.64 o 
   7   1   1     1360.36     1573.44     11.61 o 
   8   1   1       64.24       69.54      1.73 o 
   9   1   1     1319.75     1516.97     11.61 o 
  10   1   1        0.01        5.28      1.17 o 
  11   1   1      684.30      840.14      7.29 o 
  12   1   1      125.67      117.52      2.60 o 
  13   1   1       14.26       12.85      1.52 o 
  14   1   1       44.40       32.71      1.92 o 
  15   1   1        1.77        7.17      1.82 o 
  16   1   1      123.70      109.31      3.37 o 
  17   1   1       38.60       37.46      2.68 o 
  18   1   1      150.00      151.18      4.36 o 
  19   1   1       16.39       20.08      2.62 o 
  20   1   1        0.06        1.44      2.67 o 
  21   1   1        5.24       10.38      3.40 o 
  22   1   1       21.88       42.23      4.25 o 
  23   1   1        1.37        9.86      8.77 o 
 -23   2   1        0.09       -0.23      4.56 o 
 -22   2   1        8.49       12.42      3.21 o 
 -21   2   1        0.12        0.91      3.56 o 
 -20   2   1        9.22       15.36      2.68 o 
 -19   2   1       28.75       30.82      2.85 o 
 -18   2   1       35.75       41.42      2.85 o 
 -17   2   1      190.47      168.97      4.31 o 
 -16   2   1        3.93       -1.62      2.13 o 
 -15   2   1       29.83       25.25      2.34 o 
 -14   2   1      436.41      401.33      4.77 o 
 -13   2   1       31.54       29.90      1.65 o 
 -12   2   1       53.97       52.50      1.99 o 
 -11   2   1       87.09       68.58      2.00 o 
 -10   2   1     2253.90     2517.38     18.55 o 
  -9   2   1     1968.48     2116.80     15.92 o 
  -8   2   1      492.44      521.47      5.31 o 
  -7   2   1      541.12      557.62      5.41 o 
  -6   2   1      446.07      441.04      4.38 o 
  -5   2   1     1734.30     1695.23     13.65 o 
  -4   2   1      401.54      334.14      2.80 o 
  -3   2   1     6828.65     6312.38     42.97 o 
  -2   2   1    31622.04    31258.44    615.29 o 
  -1   2   1    10342.02    10960.87     78.06 o 
   0   2   1     9959.01    10774.56     82.69 o 
   1   2   1    80494.30    69274.17   1109.07 o 
   2   2   1    23533.30    23817.74    248.36 o 
   3   2   1      631.23      758.63      5.33 o 
   4   2   1     3562.20     3768.66     26.83 o 
   5   2   1       29.40       31.48      1.18 o 
   6   2   1        1.22        1.73      0.76 o 
   7   2   1     3030.22     3192.05     22.81 o 
   8   2   1     1971.35     2020.23     15.04 o 
   9   2   1      122.71      123.59      4.11 o 
  10   2   1      272.01      324.11      3.77 o 
  11   2   1     1236.17     1371.21     10.97 o 
  12   2   1      177.03      163.86      2.94 o 
  13   2   1      175.48      163.45      3.15 o 
  14   2   1      159.02      125.46      3.18 o 
  15   2   1       63.67       60.24      2.84 o 
  16   2   1      236.06      212.11      4.52 o 
  17   2   1      156.88      144.03      4.25 o 
  18   2   1       27.71       23.30      2.52 o 
  19   2   1       53.91       55.73      3.10 o 
  20   2   1       52.62       62.26      3.43 o 
  21   2   1       35.99       35.91      5.41 o 
  22   2   1        0.42       14.61      5.44 o 
  23   2   1        2.56        5.33      5.68 o 
 -23   3   1        6.68       11.72      6.43 o 
 -22   3   1        3.15       -1.31      7.59 o 
 -21   3   1        0.23       -2.76      3.28 o 
 -20   3   1       28.41       32.74      2.94 o 
 -19   3   1        3.82        5.78      2.51 o 
 -18   3   1       32.54       32.63      2.86 o 
 -17   3   1        0.96        0.37      2.17 o 
 -16   3   1        1.38        2.24      2.17 o 
 -15   3   1      251.30      227.60      4.56 o 
 -14   3   1      761.12      768.26     12.22 o 
 -13   3   1      142.25      150.94      3.67 o 
 -12   3   1       28.04       23.34      1.85 o 
 -11   3   1       28.16       20.50      1.83 o 
 -10   3   1       61.74       76.85      2.52 o 
  -9   3   1      819.01      837.08      8.00 o 
  -8   3   1      696.79      758.61      7.28 o 
  -7   3   1      401.77      449.47      4.87 o 
  -6   3   1        6.19       13.41      0.78 o 
  -5   3   1     4097.14     4287.04     28.14 o 
  -4   3   1        6.15       15.00      0.87 o 
  -3   3   1      651.49      872.72     10.23 o 
  -2   3   1        9.05       -0.23      1.24 o 
  -1   3   1     2084.29     1670.32     12.39 o 
   0   3   1    23990.92    22755.30    169.30 o 
   1   3   1        5.48        2.71      1.52 o 
   2   3   1     8655.97     8731.99     68.01 o 
   3   3   1    14730.18    14171.42    116.14 o 
   4   3   1        2.75        2.94      0.78 o 
   5   3   1     4411.37     4357.83     40.80 o 
   6   3   1     1637.52     1741.76     14.74 o 
   7   3   1       34.15       38.89      1.48 o 
   8   3   1        1.06        4.39      1.04 o 
   9   3   1      212.79      206.15      2.94 o 
  10   3   1      162.98      185.03      4.17 o 
  11   3   1       38.35       33.64      1.52 o 
  12   3   1      453.36      461.98      4.94 o 
  13   3   1       55.40       63.80      2.80 o 
  14   3   1      168.50      171.15      4.03 o 
  15   3   1      109.21      106.54      3.57 o 
  16   3   1      134.83      135.01      3.99 o 
  17   3   1      194.58      166.75      4.36 o 
  18   3   1        5.68        6.32      2.27 o 
  19   3   1        1.09        5.04      2.99 o 
  20   3   1       72.41       62.37      4.02 o 
  21   3   1       53.69       60.83      5.52 o 
  22   3   1       26.14       34.71      6.04 o 
 -22   4   1        3.43        1.24      5.10 o 
 -21   4   1        3.47        3.58      3.90 o 
 -20   4   1        0.82        1.16      4.25 o 
 -19   4   1       17.01       18.85      3.51 o 
 -18   4   1        4.56        7.26      2.56 o 
 -17   4   1       16.74       19.70      2.63 o 
 -16   4   1        5.78        4.79      2.20 o 
 -15   4   1        8.42        9.75      2.52 o 
 -14   4   1     1420.84     1431.91     13.46 o 
 -13   4   1        4.13        8.57      2.33 o 
 -12   4   1       30.57       31.65      2.17 o 
 -11   4   1      593.51      666.03      7.12 o 
 -10   4   1       10.68       17.32      1.74 o 
  -9   4   1      127.12      176.76      3.44 o 
  -8   4   1       11.71        9.80      1.39 o 
  -7   4   1        2.11       -1.40      1.41 o 
  -6   4   1      514.09      489.41      4.65 o 
  -5   4   1     1577.82     1662.60     12.67 o 
  -4   4   1     3624.54     3991.39     28.46 o 
  -3   4   1      146.96      115.59      2.26 o 
  -2   4   1     4454.25     4798.30     33.94 o 
  -1   4   1      438.24      479.43      5.10 o 
   0   4   1     1600.84     1631.44     12.38 o 
   1   4   1     2356.54     2860.95     20.78 o 
   2   4   1      156.33      150.47      2.96 o 
   3   4   1        8.96       18.16      1.99 o 
   4   4   1     2752.66     3002.20     21.78 o 
   5   4   1      162.34      139.38      3.24 o 
   6   4   1        0.11        4.68      2.21 o 
   7   4   1     2664.47     2719.65     25.98 o 
   8   4   1       62.56       63.79      1.96 o 
   9   4   1      783.32      745.07      6.60 o 
  10   4   1       45.69       55.45      2.63 o 
  11   4   1      159.26      158.39      3.28 o 
  12   4   1        0.63        2.03      2.78 o 
  13   4   1      410.01      383.91      6.75 o 
  14   4   1      368.08      364.22      5.55 o 
  15   4   1       47.88       50.20      3.02 o 
  16   4   1      191.81      200.72      4.69 o 
  17   4   1      125.90      120.03      5.22 o 
  18   4   1        1.23        1.10      2.94 o 
  19   4   1       55.38       55.89      4.10 o 
  20   4   1       23.26       23.43      3.66 o 
  21   4   1        0.94        3.93      3.82 o 
  22   4   1        5.75        5.77      3.80 o 
 -21   5   1       13.45        8.91      4.27 o 
 -20   5   1        1.77       -1.51      3.72 o 
 -19   5   1        9.80       11.91      3.93 o 
 -18   5   1       27.10       26.84      3.72 o 
 -17   5   1        1.18        7.89      3.13 o 
 -16   5   1       47.16       64.62      3.29 o 
 -15   5   1       22.19       17.55      2.39 o 
 -14   5   1        0.17        5.93      2.36 o 
 -13   5   1      511.41      518.51      8.22 o 
 -12   5   1       20.41       18.28      2.42 o 
 -11   5   1       21.22       24.40      2.07 o 
 -10   5   1        1.02        1.33      1.52 o 
  -9   5   1      161.62      170.09      3.45 o 
  -8   5   1      109.40      110.86      2.91 o 
  -7   5   1        9.94        4.27      1.16 o 
  -6   5   1     1180.02     1129.59      9.29 o 
  -5   5   1      127.25      164.23      3.16 o 
  -4   5   1       55.15       84.29      4.11 o 
  -3   5   1     2873.00     2876.90     21.20 o 
  -2   5   1        6.90        7.45      1.59 o 
  -1   5   1      861.43      799.19      7.08 o 
   0   5   1      489.70      603.53      5.84 o 
   1   5   1       37.10       26.87      1.98 o 
   2   5   1      293.53      246.46      3.37 o 
   3   5   1     2774.88     2708.45     21.84 o 
   4   5   1     1700.10     1694.75     13.71 o 
   5   5   1      327.37      374.82      4.17 o 
   6   5   1      506.56      507.97      5.07 o 
   7   5   1      576.47      549.95      5.40 o 
   8   5   1       38.68       35.14      1.68 o 
   9   5   1       59.91       63.82      2.32 o 
  10   5   1       75.03       76.53      4.28 o 
  11   5   1       25.22       23.43      2.34 o 
  12   5   1      283.89      274.93      7.26 o 
  13   5   1       17.30       19.15      2.65 o 
  14   5   1        2.52        3.06      2.04 o 
  15   5   1       15.41        8.06      3.13 o 
  16   5   1      102.00      111.11      5.07 o 
  17   5   1        0.97       -1.17      2.94 o 
  18   5   1       16.97        8.11      3.40 o 
  19   5   1        5.18       10.47      3.58 o 
  20   5   1        1.01        3.20      3.66 o 
  21   5   1       46.89       43.96      4.48 o 
 -21   6   1        6.77        4.51      5.10 o 
 -20   6   1        9.04       11.86      3.84 o 
 -19   6   1        6.50        6.03      3.58 o 
 -18   6   1       76.86       95.93      7.54 o 
 -17   6   1       22.67       29.04      3.89 o 
 -16   6   1       74.92       65.36      4.17 o 
 -15   6   1       71.43       77.58      4.24 o 
 -14   6   1        3.19        4.73      2.26 o 
 -13   6   1        4.41        4.29      2.44 o 
 -12   6   1       16.41       22.94      2.30 o 
 -11   6   1       30.22       22.65      2.20 o 
 -10   6   1       23.28       28.40      2.28 o 
  -9   6   1       32.19       42.44      2.12 o 
  -8   6   1        3.15        0.44      1.52 o 
  -7   6   1      293.84      284.96      3.85 o 
  -6   6   1      123.49      113.15      3.67 o 
  -5   6   1     3288.82     3588.59     29.28 o 
  -4   6   1     2972.40     2972.36     22.24 o 
  -3   6   1      789.29      784.79      7.40 o 
  -2   6   1     3199.15     3100.16     23.00 o 
  -1   6   1       59.16       42.12      2.02 o 
   0   6   1      546.61      658.83      6.54 o 
   1   6   1     1311.85     1312.49     10.81 o 
   2   6   1      816.75      818.32      7.53 o 
   3   6   1       93.79       88.39      6.36 o 
   4   6   1       36.07       48.84      2.13 o 
   5   6   1       53.07       50.26      2.10 o 
   6   6   1       11.11       16.52      1.50 o 
   7   6   1        4.78       13.21      1.46 o 
   8   6   1      782.99      792.17      8.84 o 
   9   6   1      176.10      182.66      3.41 o 
  10   6   1       42.39       33.56      2.32 o 
  11   6   1       40.41       31.54      2.88 o 
  12   6   1       22.17       19.60      2.53 o 
  13   6   1      554.62      531.04      8.53 o 
  14   6   1        3.80        7.33      3.20 o 
  15   6   1       31.78       32.09      3.64 o 
  16   6   1       12.15        9.28      3.20 o 
  17   6   1        0.99        1.69      3.34 o 
  18   6   1       47.12       47.26      4.17 o 
  19   6   1        0.37       -0.72      3.45 o 
  20   6   1       10.33        6.16      3.79 o 
 -19   7   1       73.06       83.55      5.46 o 
 -18   7   1       13.38       10.63      3.84 o 
 -17   7   1        0.16        0.90      3.58 o 
 -16   7   1       14.38       12.80      3.66 o 
 -15   7   1       30.19       30.98      3.72 o 
 -14   7   1      205.78      202.25      6.04 o 
 -13   7   1       19.78       18.02      3.13 o 
 -12   7   1        5.79        7.04      2.23 o 
 -11   7   1       66.43       67.87      3.26 o 
 -10   7   1       85.93       95.78      3.62 o 
  -9   7   1        3.15        0.92      1.99 o 
  -8   7   1       65.87       53.52      2.13 o 
  -7   7   1       10.02        6.08      1.67 o 
  -6   7   1        1.52       -0.38      1.53 o 
  -5   7   1        0.01        2.92      2.14 o 
  -4   7   1      793.88      737.18      8.10 o 
  -3   7   1       82.46       72.31      2.84 o 
  -2   7   1      390.92      347.10      4.66 o 
  -1   7   1        7.21       -0.80      1.63 o 
   0   7   1       48.45       50.13      2.25 o 
   1   7   1       66.40       62.66      2.77 o 
   2   7   1       81.16       62.75      2.63 o 
   3   7   1       47.30       61.54      3.41 o 
   4   7   1       46.55       20.45      1.84 o 
   5   7   1        1.74        1.83      1.57 o 
   6   7   1       31.60       39.64      1.99 o 
   7   7   1       19.89       24.06      1.91 o 
   8   7   1       30.42       14.16      1.74 o 
   9   7   1       49.44       39.16      2.07 o 
  10   7   1       46.10       48.30      2.81 o 
  11   7   1        0.08       -4.14      2.76 o 
  12   7   1       16.49       15.52      3.13 o 
  13   7   1       22.11       22.07      3.19 o 
  14   7   1        7.60        2.24      3.26 o 
  15   7   1       99.13      117.27      5.59 o 
  16   7   1        4.90        9.68      4.04 o 
  17   7   1       25.97       23.69      4.02 o 
  18   7   1        7.08        5.59      3.79 o 
  19   7   1        0.65       -2.26      3.84 o 
 -18   8   1        1.85       -1.01      3.96 o 
 -17   8   1       42.75       40.73      4.48 o 
 -16   8   1       15.96       20.43      4.04 o 
 -15   8   1       10.04       13.22      3.72 o 
 -14   8   1       20.17       23.59      3.79 o 
 -13   8   1        0.05       -1.50      3.13 o 
 -12   8   1        6.08        3.47      3.61 o 
 -11   8   1       13.73       14.99      3.19 o 
 -10   8   1      119.24      105.33      4.09 o 
  -9   8   1       47.66       55.30      2.89 o 
  -8   8   1       50.12       46.72      2.85 o 
  -7   8   1       16.76       20.50      2.14 o 
  -6   8   1      349.96      321.35      4.83 o 
  -5   8   1     1134.29     1017.65     11.57 o 
  -4   8   1      133.59      149.72      7.91 o 
  -3   8   1     2229.57     2231.52     17.92 o 
  -2   8   1     1883.96     1743.16     14.56 o 
  -1   8   1      201.94      230.73      5.92 o 
   0   8   1       30.53       29.09      2.52 o 
   1   8   1      973.24      900.43      8.91 o 
   2   8   1       23.23       37.79      4.44 o 
   3   8   1      261.65      318.35      4.97 o 
   4   8   1        3.14        1.17      2.30 o 
   5   8   1       24.41       21.45      3.75 o 
   6   8   1        0.42        1.09      2.03 o 
   7   8   1        0.18       -1.26      1.74 o 
   8   8   1        6.00        6.78      1.91 o 
   9   8   1        3.76        2.93      2.81 o 
  10   8   1        4.33        2.56      2.75 o 
  11   8   1       12.88       11.59      3.28 o 
  12   8   1       41.01       48.26      3.96 o 
  13   8   1        4.49        0.70      3.51 o 
  14   8   1        7.20       13.10      3.64 o 
  15   8   1        1.81       -0.13      3.54 o 
  16   8   1        2.13       -2.83      3.70 o 
  17   8   1        0.08       -2.05      3.79 o 
  18   8   1        2.56       -3.56      3.84 o 
 -16   9   1        7.11       -1.57      5.34 o 
 -15   9   1        7.39        2.14      5.01 o 
 -14   9   1        0.43       -1.74      3.64 o 
 -13   9   1       17.98       17.87      3.89 o 
 -12   9   1       11.35       10.09      3.57 o 
 -11   9   1        0.00       -3.94      3.11 o 
 -10   9   1        7.10        2.80      3.18 o 
  -9   9   1        5.60        7.65      3.05 o 
  -8   9   1       18.51        9.48      2.44 o 
  -7   9   1        1.41       -3.35      2.23 o 
  -6   9   1      153.77      122.37      3.78 o 
  -5   9   1        5.15        7.12      2.09 o 
  -4   9   1       39.55       39.36      2.57 o 
  -3   9   1      126.20      116.76      4.25 o 
  -2   9   1       33.05       40.51      2.65 o 
  -1   9   1       26.35       32.62      2.49 o 
   0   9   1      470.63      463.61      6.27 o 
   1   9   1       64.09       79.52      3.37 o 
   2   9   1        4.64        4.66      2.20 o 
   3   9   1        0.83        1.62      2.02 o 
   4   9   1       17.93       11.35      2.15 o 
   5   9   1        9.51        7.89      2.15 o 
   6   9   1        2.68       -0.72      2.05 o 
   7   9   1       16.54       11.18      2.46 o 
   8   9   1       34.41       48.19      3.68 o 
   9   9   1        3.21        1.50      2.96 o 
  10   9   1       40.41       23.29      3.51 o 
  11   9   1        6.89        3.74      3.19 o 
  12   9   1        1.84        1.14      4.25 o 
  13   9   1       12.01       11.07      3.89 o 
  14   9   1       17.19       12.44      4.67 o 
  15   9   1       12.30        6.15      3.96 o 
  16   9   1        1.11       -6.46      4.31 o 
 -14  10   1        0.63       -3.97      4.43 o 
 -13  10   1       10.09        7.76      4.77 o 
 -12  10   1        1.42       -1.90      4.16 o 
 -11  10   1       39.64       39.23      5.52 o 
 -10  10   1        0.66       -2.65      3.63 o 
  -9  10   1        0.93       -0.65      4.35 o 
  -8  10   1        7.87        6.60      3.23 o 
  -7  10   1       48.50       52.42      3.85 o 
  -6  10   1       47.83       49.84      3.12 o 
  -5  10   1       18.79       12.48      2.39 o 
  -4  10   1      103.07      106.74      3.88 o 
  -3  10   1       99.86       84.06      3.78 o 
  -2  10   1      337.20      331.21      6.16 o 
  -1  10   1        0.08       -2.15      2.34 o 
   0  10   1       64.43       56.68      3.02 o 
   1  10   1        0.11       -2.65      2.17 o 
   2  10   1       20.14       22.00      2.46 o 
   3  10   1        2.30        4.28      2.27 o 
   4  10   1        0.14       -1.48      2.15 o 
   5  10   1        0.78       -2.04      2.15 o 
   6  10   1        3.15        1.06      2.85 o 
   7  10   1       10.16        8.27      3.09 o 
   8  10   1       13.54        9.32      3.34 o 
   9  10   1        3.66       -2.79      4.14 o 
  10  10   1       35.18       31.20      3.85 o 
  11  10   1        0.35       -5.10      3.42 o 
  12  10   1        0.04       -1.46      5.74 o 
  13  10   1        9.33        6.56      4.69 o 
  14  10   1       20.95       16.27      5.95 o 
 -11  11   1        2.84        2.28      4.54 o 
 -10  11   1        1.69       -2.80      3.93 o 
  -9  11   1        9.17       11.24      5.74 o 
  -8  11   1        1.00        2.87      3.47 o 
  -7  11   1        5.42        5.02      3.31 o 
  -6  11   1        0.82       -2.17      3.23 o 
  -5  11   1       15.52       17.29      3.37 o 
  -4  11   1        2.15        2.48      2.52 o 
  -3  11   1        0.46       -1.94      2.47 o 
  -2  11   1        9.02       -1.08      2.44 o 
  -1  11   1        0.60       -4.11      2.74 o 
   0  11   1        0.06       -2.59      2.62 o 
   1  11   1       33.56       39.97      2.93 o 
   2  11   1        0.24       -1.63      2.34 o 
   3  11   1       50.30       49.31      3.49 o 
   4  11   1        4.28        4.54      3.04 o 
   5  11   1       27.34       29.75      3.68 o 
   6  11   1       13.32        9.59      3.42 o 
   7  11   1       13.75        8.90      3.47 o 
   8  11   1        5.60        7.71      3.55 o 
   9  11   1       13.94        5.15      3.80 o 
  10  11   1        0.00       -2.23      3.80 o 
  11  11   1        7.62        2.51      4.99 o 
  -7  12   1        0.12       -1.52      4.43 o 
  -6  12   1       16.79       15.37      4.63 o 
  -5  12   1        9.70       10.70      4.43 o 
  -4  12   1        6.16        1.70      4.21 o 
  -3  12   1        1.05       -0.18      3.31 o 
  -2  12   1       54.14       63.85      3.49 o 
  -1  12   1        0.49       -2.21      2.65 o 
   0  12   1       34.16       31.85      3.07 o 
   1  12   1        1.21       -1.89      3.46 o 
   2  12   1        3.72       -0.36      3.04 o 
   3  12   1       19.48       26.13      3.80 o 
   4  12   1       27.56       23.17      3.80 o 
   5  12   1        0.00       -2.81      3.55 o 
   6  12   1        9.96        6.90      3.68 o 
   7  12   1        0.11       -5.35      3.57 o 
 -24   0   2       12.36       15.38      8.09 o 
 -22   0   2        2.78        2.85      6.62 o 
 -20   0   2       32.89       40.57      7.73 o 
 -18   0   2       10.33       10.72      4.07 o 
 -16   0   2        0.10       -3.48      2.32 o 
 -14   0   2       61.92       53.80      3.35 o 
 -12   0   2       46.69       69.86      4.52 o 
 -10   0   2     1408.76     1624.59     17.49 o 
  -8   0   2    19513.65    20153.29    215.67 o 
  -6   0   2     8779.88     8801.53    127.43 o 
  -4   0   2    46923.41    45457.38    436.33 o 
  -2   0   2    39487.82    35659.88    332.59 o 
   0   0   2    14401.72    12311.98    649.35 o 
   2   0   2     7944.10     7722.88    314.08 o 
   4   0   2     4911.91     5098.20     51.89 o 
   6   0   2     3496.61     3679.37     36.85 o 
   8   0   2       19.05        8.99      1.59 o 
  10   0   2     1644.06     1684.94     18.28 o 
  12   0   2      632.51      706.03     10.50 o 
  14   0   2      835.96      815.16     10.78 o 
  16   0   2      144.46      143.97      5.08 o 
  18   0   2      199.83      193.49      6.93 o 
  20   0   2       28.26       20.33      4.22 o 
  22   0   2        4.99        5.54     10.30 o 
 -23   1   2       25.20       34.55      3.75 o 
 -22   1   2        0.49        4.05      3.25 o 
 -21   1   2       37.20       32.72      3.31 o 
 -20   1   2        0.12       -1.25      2.67 o 
 -19   1   2       70.72       73.56      3.58 o 
 -18   1   2       66.76       64.55      3.44 o 
 -17   1   2        6.89        1.93      2.68 o 
 -16   1   2        1.89       -2.45      1.69 o 
 -15   1   2        2.37       -1.26      1.57 o 
 -14   1   2      210.48      206.53      3.65 o 
 -13   1   2       89.07      109.76      2.57 o 
 -12   1   2      586.82      548.60      5.36 o 
 -11   1   2        7.74        3.29      1.07 o 
 -10   1   2     1064.11     1043.88      8.49 o 
  -9   1   2      749.28      655.72      5.70 o 
  -8   1   2      959.49      886.24      7.12 o 
  -7   1   2      367.12      403.75      3.32 o 
  -6   1   2      296.69      319.07      2.73 o 
  -5   1   2     3410.86     3418.97     24.40 o 
  -4   1   2        2.78        1.61      0.85 o 
  -3   1   2     4000.24     3959.09     29.38 o 
  -2   1   2     6110.66     6260.34     40.86 o 
  -1   1   2     3652.45     3688.30     23.58 o 
   0   1   2      192.15       45.30      0.54 o 
   1   1   2       19.62       10.47      0.77 o 
   2   1   2      195.62      210.78      2.91 o 
   3   1   2     5776.37     5747.60     37.84 o 
   4   1   2      540.77      507.46      3.66 o 
   5   1   2      129.08      132.71      2.18 o 
   6   1   2      406.98      475.58      4.09 o 
   7   1   2      597.36      698.15      5.76 o 
   8   1   2     1275.31     1453.57     11.00 o 
   9   1   2        0.63        2.77      1.04 o 
  10   1   2      880.56      929.34      7.75 o 
  11   1   2       29.12       46.14      2.82 o 
  12   1   2       24.25       21.78      1.50 o 
  13   1   2      158.14      150.27      3.03 o 
  14   1   2        0.01       -2.25      1.50 o 
  15   1   2      764.54      804.42      8.36 o 
  16   1   2      601.29      561.50      6.24 o 
  17   1   2       43.27       62.65      3.36 o 
  18   1   2      303.26      258.89      5.06 o 
  19   1   2       26.47       20.68      2.56 o 
  20   1   2       29.39       26.98      2.98 o 
  21   1   2        6.79       10.42      2.87 o 
  22   1   2      117.97      120.19     10.29 o 
  23   1   2        6.74       13.73      4.74 o 
 -23   2   2        0.57        0.39      7.37 o 
 -22   2   2       27.73       39.96      4.39 o 
 -21   2   2       10.29       14.06      3.05 o 
 -20   2   2        2.65        5.16      2.47 o 
 -19   2   2      160.22      161.96      4.48 o 
 -18   2   2        3.30        4.20      2.47 o 
 -17   2   2       35.23       29.36      2.59 o 
 -16   2   2       43.84       36.18      2.56 o 
 -15   2   2        6.78        3.41      2.05 o 
 -14   2   2      491.39      474.66      5.20 o 
 -13   2   2      620.82      569.21      5.63 o 
 -12   2   2      100.56      102.27      2.24 o 
 -11   2   2      168.60      213.33      3.49 o 
 -10   2   2      198.80      194.62      3.24 o 
  -9   2   2      188.83      262.81      3.77 o 
  -8   2   2      889.18      970.53      8.67 o 
  -7   2   2     1147.70     1309.70     11.02 o 
  -6   2   2       53.45       50.64      1.71 o 
  -5   2   2     1570.06     1846.13     14.75 o 
  -4   2   2     2300.79     2375.16     18.59 o 
  -3   2   2    24658.71    24622.39    204.26 o 
  -2   2   2    13328.54    12381.58     84.76 o 
  -1   2   2    79726.10    67836.56    988.96 o 
   0   2   2     2886.84     2625.73     17.42 o 
   1   2   2      686.64      502.22      4.01 o 
   2   2   2     1561.82     1738.35     11.27 o 
   3   2   2      291.92      223.32      2.05 o 
   4   2   2      595.67      496.43      3.75 o 
   5   2   2      924.77     1023.61      7.88 o 
   6   2   2     1123.37     1195.65      9.08 o 
   7   2   2     1999.69     1962.67     15.18 o 
   8   2   2      221.05      170.17      2.40 o 
   9   2   2     3264.35     3528.94     25.37 o 
  10   2   2       19.89       30.08      1.50 o 
  11   2   2     1221.98     1286.95     10.45 o 
  12   2   2        2.22        6.98      1.40 o 
  13   2   2      201.43      188.75      3.41 o 
  14   2   2       93.18       58.08      2.47 o 
  15   2   2      371.61      393.31      5.05 o 
  16   2   2      244.53      238.62      4.82 o 
  17   2   2       17.89       25.90      2.56 o 
  18   2   2      166.37      153.45      4.59 o 
  19   2   2        1.93        4.71      2.91 o 
  20   2   2        2.31        3.57      3.19 o 
  21   2   2       20.52       17.21      3.90 o 
  22   2   2        7.30       10.60      6.35 o 
  23   2   2       19.93       29.01      6.66 o 
 -23   3   2        1.56        5.00      6.28 o 
 -22   3   2       20.85       23.71      5.59 o 
 -21   3   2        0.64        1.71      2.56 o 
 -20   3   2       91.52       93.17      4.11 o 
 -19   3   2        0.69       -0.94      2.34 o 
 -18   3   2       23.16       17.94      2.56 o 
 -17   3   2       63.22       62.25      3.15 o 
 -16   3   2       50.07       39.23      2.63 o 
 -15   3   2       91.18       85.57      3.44 o 
 -14   3   2        2.61       17.43      2.17 o 
 -13   3   2      262.41      266.77      4.53 o 
 -12   3   2      105.44      115.59      3.02 o 
 -11   3   2       20.65       17.78      1.64 o 
 -10   3   2      280.32      290.56      4.10 o 
  -9   3   2        2.17       -1.52      1.25 o 
  -8   3   2      316.83      347.08      4.31 o 
  -7   3   2       58.74       55.46      1.99 o 
  -6   3   2      864.98      761.11      8.14 o 
  -5   3   2      791.38      993.94      7.84 o 
  -4   3   2      100.80      121.78      1.81 o 
  -3   3   2     1330.22     1496.02     11.19 o 
  -2   3   2    23600.67    22586.15    163.01 o 
  -1   3   2     2404.31     2796.04     20.02 o 
   0   3   2    11291.50    12542.64     89.45 o 
   1   3   2    22122.41    22699.31    173.94 o 
   2   3   2     1163.99     1159.16      9.96 o 
   3   3   2      308.89      407.89      4.34 o 
   4   3   2      276.88      217.85      2.45 o 
   5   3   2      409.79      417.45      4.83 o 
   6   3   2      461.88      450.94      4.73 o 
   7   3   2      505.17      516.70      4.77 o 
   8   3   2       53.38       46.07      2.10 o 
   9   3   2      540.25      627.45      6.14 o 
  10   3   2      214.71      253.47      3.29 o 
  11   3   2        8.84        8.85      1.21 o 
  12   3   2        0.80        8.06      1.37 o 
  13   3   2     1263.67     1212.68     11.63 o 
  14   3   2      123.77      129.85      3.69 o 
  15   3   2      160.12      154.41      3.95 o 
  16   3   2       25.58       23.51      2.36 o 
  17   3   2       75.49       73.34      3.52 o 
  18   3   2       55.17       56.44      4.67 o 
  19   3   2       79.29       61.00      4.04 o 
  20   3   2        2.71        3.74      3.20 o 
  21   3   2        5.51        5.43      3.51 o 
  22   3   2        8.84        6.47      9.16 o 
 -22   4   2        0.45       -4.47      5.08 o 
 -21   4   2        0.08       -2.04      3.82 o 
 -20   4   2        7.63        6.55      3.36 o 
 -19   4   2       20.88       20.63      2.72 o 
 -18   4   2        6.93        7.75      2.51 o 
 -17   4   2      103.90      130.58      4.89 o 
 -16   4   2       19.52       14.19      2.27 o 
 -15   4   2      255.94      265.24      5.04 o 
 -14   4   2        6.89       13.58      2.28 o 
 -13   4   2      799.56      765.22     12.14 o 
 -12   4   2      444.25      407.17      5.84 o 
 -11   4   2      116.15      109.13      3.02 o 
 -10   4   2        7.81        6.36      1.42 o 
  -9   4   2       26.00       35.77      1.78 o 
  -8   4   2       10.57        8.06      1.39 o 
  -7   4   2     1731.70     1827.55     16.81 o 
  -6   4   2        5.62        2.57      1.04 o 
  -5   4   2      262.53      280.74      4.11 o 
  -4   4   2      428.66      526.44      4.86 o 
  -3   4   2     1698.14     1755.36     13.22 o 
  -2   4   2     6224.39     6151.53     43.62 o 
  -1   4   2    10693.79    11010.67     78.65 o 
   0   4   2      682.66      596.53      5.46 o 
   1   4   2      156.20      157.09      2.50 o 
   2   4   2       29.34       10.57      1.10 o 
   3   4   2     4909.44     5178.73     36.77 o 
   4   4   2      594.89      600.35      5.45 o 
   5   4   2      742.00      762.04      6.53 o 
   6   4   2       19.42       19.06      1.19 o 
   7   4   2       16.54        7.35      0.99 o 
   8   4   2      857.08      955.75      8.24 o 
   9   4   2      476.29      595.31      5.66 o 
  10   4   2      671.24      633.19      5.93 o 
  11   4   2      536.80      498.83      5.14 o 
  12   4   2        4.67        4.71      2.80 o 
  13   4   2       87.44       96.78      3.46 o 
  14   4   2      177.39      163.29      4.10 o 
  15   4   2        6.44        5.18      2.04 o 
  16   4   2       47.82       42.88      3.40 o 
  17   4   2        0.02        4.92      3.13 o 
  18   4   2        9.12        9.37      3.20 o 
  19   4   2       48.13       53.51      4.10 o 
  20   4   2       26.17       29.90      5.31 o 
  21   4   2        6.66        4.65      3.66 o 
  22   4   2       12.08       20.38      4.04 o 
 -22   5   2        3.08        2.03      6.48 o 
 -21   5   2       31.76       29.46      5.20 o 
 -20   5   2       14.95        7.31      4.02 o 
 -19   5   2        7.11        8.88      3.34 o 
 -18   5   2       98.35       95.37      5.42 o 
 -17   5   2      159.37      166.74      5.64 o 
 -16   5   2       41.09       38.53      2.94 o 
 -15   5   2      157.74      175.87      4.65 o 
 -14   5   2     1062.71     1103.36     11.88 o 
 -13   5   2      174.26      210.03      6.65 o 
 -12   5   2       45.80       56.06      2.88 o 
 -11   5   2     1024.44     1027.10     10.10 o 
 -10   5   2       59.73       56.15      2.68 o 
  -9   5   2       61.84       74.72      2.90 o 
  -8   5   2      353.77      370.62      5.61 o 
  -7   5   2      201.40      211.18      3.10 o 
  -6   5   2      449.03      465.08      4.87 o 
  -5   5   2        8.53       27.53      1.46 o 
  -4   5   2      928.16     1193.83      9.76 o 
  -3   5   2     3689.46     3406.77     24.81 o 
  -2   5   2     1188.18     1214.56      9.92 o 
  -1   5   2       40.28       61.71      4.70 o 
   0   5   2     2535.55     2859.19     21.05 o 
   1   5   2        0.92       16.33      1.72 o 
   2   5   2      467.55      537.22      5.33 o 
   3   5   2      910.66     1008.92      9.30 o 
   4   5   2     2936.68     3441.55     25.09 o 
   5   5   2      143.65      172.46      2.86 o 
   6   5   2       40.71       36.12      1.78 o 
   7   5   2      174.74      217.35      3.10 o 
   8   5   2       19.92       26.89      1.54 o 
   9   5   2      158.18      160.14      2.85 o 
  10   5   2       23.32       24.14      3.38 o 
  11   5   2       85.89       86.26      4.44 o 
  12   5   2      162.36      182.28      4.76 o 
  13   5   2      262.87      285.27      5.32 o 
  14   5   2       37.69       35.67      3.51 o 
  15   5   2       13.55        8.02      2.87 o 
  16   5   2       10.89        6.06      3.13 o 
  17   5   2        0.19       -0.05      3.00 o 
  18   5   2       85.55       80.02      4.66 o 
  19   5   2        7.64       14.19      3.66 o 
  20   5   2       56.46       48.21      4.30 o 
  21   5   2        6.92       11.53      3.96 o 
 -21   6   2        1.30        5.09      3.89 o 
 -20   6   2        8.99       14.14      3.96 o 
 -19   6   2       17.45       25.07      6.27 o 
 -18   6   2        9.35       26.42      3.89 o 
 -17   6   2       56.01       54.80      4.23 o 
 -16   6   2        0.54        5.30      3.34 o 
 -15   6   2      101.34      119.62      4.31 o 
 -14   6   2       47.13       46.38      2.94 o 
 -13   6   2        2.69       -0.84      2.59 o 
 -12   6   2       83.92       84.25      3.37 o 
 -11   6   2      248.18      240.80      4.60 o 
 -10   6   2      140.21      144.92      4.49 o 
  -9   6   2      259.62      283.20      4.80 o 
  -8   6   2      131.90      181.80      3.23 o 
  -7   6   2      100.77      121.29      3.89 o 
  -6   6   2       21.67       41.97      2.91 o 
  -5   6   2        0.52       12.27      1.99 o 
  -4   6   2      793.92      732.13      7.02 o 
  -3   6   2      463.42      375.61      6.37 o 
  -2   6   2      446.87      480.43      5.39 o 
  -1   6   2       96.11      122.22      3.91 o 
   0   6   2      515.82      433.22      5.11 o 
   1   6   2      752.30      587.40      6.02 o 
   2   6   2      182.29      181.25      3.22 o 
   3   6   2      404.07      463.51      5.07 o 
   4   6   2        2.02        2.52      1.25 o 
   5   6   2      254.25      272.02      3.73 o 
   6   6   2       44.31       30.84      1.65 o 
   7   6   2        1.16        4.55      1.34 o 
   8   6   2        6.01       14.98      1.67 o 
   9   6   2        8.89        8.07      2.08 o 
  10   6   2        6.23        9.87      1.92 o 
  11   6   2        7.93        4.86      2.03 o 
  12   6   2        0.45       -1.98      2.91 o 
  13   6   2       48.21       43.64      3.64 o 
  14   6   2       85.77       82.54      4.64 o 
  15   6   2        0.62       -0.48      3.00 o 
  16   6   2      123.70      101.81      5.24 o 
  17   6   2        3.35        2.81      3.26 o 
  18   6   2        5.58        6.42      3.58 o 
  19   6   2        6.02        3.40      3.64 o 
  20   6   2       15.40        3.07      3.79 o 
 -20   7   2        0.63        1.80      3.85 o 
 -19   7   2        0.01        6.30      4.02 o 
 -18   7   2       11.03       18.98      3.91 o 
 -17   7   2       47.50       47.11      4.48 o 
 -16   7   2      126.64      126.32      5.58 o 
 -15   7   2        1.34        7.33      3.40 o 
 -14   7   2       14.84       20.28      3.58 o 
 -13   7   2        7.19        8.82      2.56 o 
 -12   7   2       36.09       32.82      2.65 o 
 -11   7   2      103.02       92.86      4.53 o 
 -10   7   2       31.81       25.75      2.51 o 
  -9   7   2       29.25       27.80      2.46 o 
  -8   7   2      144.78      131.63      3.16 o 
  -7   7   2       20.17       12.69      2.08 o 
  -6   7   2       70.48       62.88      3.18 o 
  -5   7   2      248.79      199.85      4.72 o 
  -4   7   2        2.91        6.19      1.92 o 
  -3   7   2       95.29       84.61      3.29 o 
  -2   7   2       71.73       70.60      2.90 o 
  -1   7   2       24.00       21.56      1.86 o 
   0   7   2      239.09      149.00      3.33 o 
   1   7   2       56.68       76.79      2.93 o 
   2   7   2      128.20      133.06      3.20 o 
   3   7   2       59.18       67.62      2.62 o 
   4   7   2        4.47        4.36      1.53 o 
   5   7   2       12.96       26.59      1.93 o 
   6   7   2       37.79       38.65      1.99 o 
   7   7   2      315.20      318.71      4.82 o 
   8   7   2       27.79       23.55      1.91 o 
   9   7   2        0.03       -2.32      1.67 o 
  10   7   2        4.82        8.46      2.91 o 
  11   7   2       19.64       20.36      3.13 o 
  12   7   2        2.21        1.26      3.05 o 
  13   7   2      121.28      121.87      5.46 o 
  14   7   2        3.19       -0.03      3.20 o 
  15   7   2        0.95        2.31      3.42 o 
  16   7   2       94.90       89.23      5.09 o 
  17   7   2        8.48        9.29      3.64 o 
  18   7   2       11.84       10.05      3.91 o 
  19   7   2        8.15        3.21      3.79 o 
 -18   8   2        1.02        1.77      3.96 o 
 -17   8   2       60.77       75.32      4.92 o 
 -16   8   2       76.62       70.85      4.84 o 
 -15   8   2        3.25        1.72      3.40 o 
 -14   8   2       34.16       44.16      4.09 o 
 -13   8   2        1.12       -0.29      3.13 o 
 -12   8   2        3.09        0.39      3.05 o 
 -11   8   2      125.11      123.34      4.29 o 
 -10   8   2      256.88      237.49      5.14 o 
  -9   8   2        4.18        7.24      2.27 o 
  -8   8   2      154.23      207.59      4.92 o 
  -7   8   2      139.96      150.65      5.37 o 
  -6   8   2       73.38       85.02      4.61 o 
  -5   8   2      124.27      137.50      8.17 o 
  -4   8   2        9.45       43.29      3.61 o 
  -3   8   2      580.18      596.84     12.56 o 
  -2   8   2      593.59      651.38      8.40 o 
  -1   8   2      585.76      637.45      8.06 o 
   0   8   2       41.42       44.09      2.75 o 
   1   8   2      853.04      875.36      8.67 o 
   2   8   2        0.43        2.93      3.07 o 
   3   8   2       22.59       23.20      3.40 o 
   4   8   2       73.85       82.41      3.35 o 
   5   8   2       50.14       47.11      2.40 o 
   6   8   2      382.66      353.12      4.90 o 
   7   8   2       23.44       17.00      1.99 o 
   8   8   2        0.02       -3.28      2.18 o 
   9   8   2       57.45       43.06      3.42 o 
  10   8   2       11.85        5.24      2.96 o 
  11   8   2        2.90        2.99      3.13 o 
  12   8   2      157.06      141.98      5.52 o 
  13   8   2        1.58       -2.31      3.42 o 
  14   8   2       40.84       40.13      4.26 o 
  15   8   2       59.79       66.92      4.86 o 
  16   8   2        0.65       -1.63      4.51 o 
  17   8   2       14.43        6.34      4.04 o 
  18   8   2        0.38       -0.69      4.09 o 
 -16   9   2        7.07        6.00      4.04 o 
 -15   9   2        5.82        1.81      6.27 o 
 -14   9   2       66.64       69.69      7.97 o 
 -13   9   2       14.67       25.25      4.14 o 
 -12   9   2       61.48       60.07      4.89 o 
 -11   9   2        0.98       -0.16      3.61 o 
 -10   9   2       28.09       27.07      4.10 o 
  -9   9   2        0.10       -0.88      2.41 o 
  -8   9   2        0.48       -0.05      2.41 o 
  -7   9   2        4.28        0.95      2.31 o 
  -6   9   2       18.47       24.08      2.36 o 
  -5   9   2      162.02      185.69      4.68 o 
  -4   9   2        2.64        1.44      2.18 o 
  -3   9   2       19.92       15.49      2.31 o 
  -2   9   2       37.92       40.13      2.67 o 
  -1   9   2        2.91        2.93      2.09 o 
   0   9   2       76.29       63.44      3.48 o 
   1   9   2       50.48       39.18      2.77 o 
   2   9   2        5.28        2.98      2.08 o 
   3   9   2       40.53       34.97      2.46 o 
   4   9   2        0.04       -2.83      1.89 o 
   5   9   2        0.01       -2.35      1.89 o 
   6   9   2       23.79       11.57      2.31 o 
   7   9   2       10.80        1.37      2.37 o 
   8   9   2        7.13        5.13      3.19 o 
   9   9   2        3.06        0.57      2.96 o 
  10   9   2       39.74       29.35      3.68 o 
  11   9   2        0.00       -2.70      3.19 o 
  12   9   2        5.24        2.75      3.34 o 
  13   9   2       83.19       87.83      5.29 o 
  14   9   2        5.00        3.31      3.72 o 
  15   9   2       15.13       14.13      4.02 o 
  16   9   2        3.40       -1.02      4.12 o 
 -14  10   2       18.36       15.57      4.87 o 
 -13  10   2        1.67        8.40      4.43 o 
 -12  10   2       16.49       12.85      5.43 o 
 -11  10   2        1.89        0.48      5.17 o 
 -10  10   2       15.54        9.73      3.55 o 
  -9  10   2        7.70        5.81      3.42 o 
  -8  10   2        5.58        6.10      3.31 o 
  -7  10   2       13.54       18.45      2.82 o 
  -6  10   2      143.46      149.38      4.64 o 
  -5  10   2        0.28        0.03      2.91 o 
  -4  10   2      376.65      313.78      5.35 o 
  -3  10   2       78.13       70.87      3.39 o 
  -2  10   2        0.19        1.33      2.34 o 
  -1  10   2       70.83       57.10      3.02 o 
   0  10   2       11.29       10.00      2.77 o 
   1  10   2        6.41       -0.43      2.33 o 
   2  10   2       34.68       32.48      2.63 o 
   3  10   2       30.58       29.01      2.58 o 
   4  10   2        8.99        8.02      2.32 o 
   5  10   2       31.64       28.57      3.04 o 
   6  10   2       62.27       61.63      4.06 o 
   7  10   2        1.93       -3.02      3.09 o 
   8  10   2        3.42        1.15      3.23 o 
   9  10   2       14.51        8.79      3.42 o 
  10  10   2        7.80       15.88      3.93 o 
  11  10   2       19.94       25.37      4.02 o 
  12  10   2       44.27       46.88      4.67 o 
  13  10   2        6.57        4.01      5.43 o 
  14  10   2       24.28       19.69      5.36 o 
 -11  11   2        3.85        8.46      7.02 o 
 -10  11   2       79.72       89.14      6.47 o 
  -9  11   2        0.26        3.64      4.19 o 
  -8  11   2       92.16      108.13      6.59 o 
  -7  11   2        0.69        2.59      4.04 o 
  -6  11   2       46.76       37.71      3.80 o 
  -5  11   2       10.61       10.96      2.96 o 
  -4  11   2       84.01      111.08      4.76 o 
  -3  11   2       34.40       33.13      2.98 o 
  -2  11   2        5.87        1.27      2.50 o 
  -1  11   2        2.80        2.08      2.51 o 
   0  11   2        0.64       -3.34      2.23 o 
   1  11   2        0.26       -0.36      2.39 o 
   2  11   2        0.31       -1.63      2.82 o 
   3  11   2       16.76       20.90      3.08 o 
   4  11   2       53.21       47.35      4.00 o 
   5  11   2       13.60        5.61      3.19 o 
   6  11   2        0.04       -4.36      3.23 o 
   7  11   2        3.94        1.65      3.26 o 
   8  11   2        0.46       -2.53      3.55 o 
   9  11   2        8.77        3.56      3.57 o 
  10  11   2        6.29        4.45      3.80 o 
  11  11   2       37.10       29.69      4.40 o 
  -7  12   2        0.83        2.52      4.28 o 
  -6  12   2        0.08        2.59      4.43 o 
  -5  12   2       28.98       33.69      4.87 o 
  -4  12   2        6.73        9.29      4.10 o 
  -3  12   2        6.17        3.55      3.42 o 
  -2  12   2        0.41        0.56      3.02 o 
  -1  12   2        9.32        5.48      3.10 o 
   0  12   2        1.53        0.44      3.51 o 
   1  12   2        0.78       -4.27      2.85 o 
   2  12   2        4.67       -0.50      3.13 o 
   3  12   2       13.51       12.91      3.61 o 
   4  12   2        4.59        3.37      3.62 o 
   5  12   2        5.23        2.23      3.55 o 
   6  12   2        8.38        3.56      3.61 o 
   7  12   2        6.31        4.09      3.80 o 
 -23   0   3        0.76       -1.04      5.15 o 
 -21   0   3        0.05        3.86      4.41 o 
 -19   0   3        0.09        0.21      3.53 o 
 -17   0   3      239.97      199.56      6.73 o 
 -15   0   3     1069.88      947.36     12.14 o 
 -13   0   3      118.60      121.34      3.62 o 
 -11   0   3     1353.71     1390.85     16.61 o 
  -9   0   3      856.46     1004.23     11.33 o 
  -7   0   3     4575.54     4687.42     46.75 o 
  -5   0   3    10138.75     9682.90     97.79 o 
  -3   0   3    22231.77    20674.75    206.89 o 
  -1   0   3    11854.51    10904.38    175.37 o 
   1   0   3     4725.39     4357.16     59.69 o 
   3   0   3    26582.81    24663.98    429.19 o 
   5   0   3    13778.72    13385.81    134.13 o 
   7   0   3       77.04       88.68      2.55 o 
   9   0   3     2893.00     2996.63     30.60 o 
  11   0   3      200.66      199.50      4.19 o 
  13   0   3      367.89      348.64      6.23 o 
  15   0   3      202.19      178.00      5.32 o 
  17   0   3      272.89      237.91      6.35 o 
  19   0   3      155.62      129.30      6.70 o 
  21   0   3        0.20        3.24      9.57 o 
  23   0   3        0.93       13.24      8.09 o 
 -23   1   3        0.08        2.90      3.25 o 
 -22   1   3       14.42       27.41      3.62 o 
 -21   1   3      140.25      146.67      5.35 o 
 -20   1   3       29.53       30.24      3.11 o 
 -19   1   3      197.30      191.57      4.73 o 
 -18   1   3       42.87       40.96      2.81 o 
 -17   1   3        0.11       -2.89      2.20 o 
 -16   1   3       16.56       11.60      1.86 o 
 -15   1   3       44.62       40.46      2.09 o 
 -14   1   3       17.20       19.01      1.60 o 
 -13   1   3        2.88        1.22      1.23 o 
 -12   1   3       68.67       79.84      2.37 o 
 -11   1   3      483.40      522.36      5.03 o 
 -10   1   3     1736.21     1921.63     14.39 o 
  -9   1   3      130.03      169.91      2.50 o 
  -8   1   3        7.41        8.07      0.91 o 
  -7   1   3      244.70      271.37      2.65 o 
  -6   1   3     3770.22     3803.39     25.14 o 
  -5   1   3     2590.81     2561.00     16.91 o 
  -4   1   3     2902.57     2731.25     18.43 o 
  -3   1   3     7047.63     7662.57     47.79 o 
  -2   1   3     3253.24     3128.87     20.76 o 
  -1   1   3     7830.45     7943.25     58.17 o 
   0   1   3     6149.33     5909.92     36.80 o 
   1   1   3     3473.29     4025.32     24.63 o 
   2   1   3       98.81       76.29      3.04 o 
   3   1   3     1494.00     1372.04      8.98 o 
   4   1   3      409.45      355.93      2.92 o 
   5   1   3       38.88       41.67      2.10 o 
   6   1   3      160.57      165.42      2.09 o 
   7   1   3      877.40      923.76      7.37 o 
   8   1   3      688.89      726.73      6.09 o 
   9   1   3     2081.76     2294.86     16.90 o 
  10   1   3      625.99      640.47      5.82 o 
  11   1   3      246.28      264.19      3.40 o 
  12   1   3      208.49      204.12      3.26 o 
  13   1   3        0.08       -0.55      1.50 o 
  14   1   3      341.05      349.14      4.57 o 
  15   1   3      192.18      164.45      3.57 o 
  16   1   3       20.18       25.48      2.25 o 
  17   1   3     1137.14     1023.41     10.31 o 
  18   1   3       32.54       55.98      4.42 o 
  19   1   3       17.86       23.01      2.68 o 
  20   1   3        1.13        0.34      4.04 o 
  21   1   3        0.79       -1.38      3.62 o 
  22   1   3       18.71       29.66      6.88 o 
  23   1   3        5.19        5.26      6.39 o 
 -23   2   3        0.18        2.90      3.72 o 
 -22   2   3        5.28        6.50      3.72 o 
 -21   2   3       26.51       34.96      3.42 o 
 -20   2   3       37.00       39.16      3.02 o 
 -19   2   3       48.85       40.64      2.96 o 
 -18   2   3       99.03       85.92      3.82 o 
 -17   2   3       50.63       44.29      2.81 o 
 -16   2   3      633.99      594.45      7.28 o 
 -15   2   3      514.19      427.91      6.07 o 
 -14   2   3       82.00       71.07      2.37 o 
 -13   2   3       25.60       23.91      1.91 o 
 -12   2   3       48.18       46.60      2.27 o 
 -11   2   3      146.63      133.12      3.02 o 
 -10   2   3      312.52      302.76      4.07 o 
  -9   2   3     2476.83     2868.69     22.90 o 
  -8   2   3      816.23     1106.41      9.73 o 
  -7   2   3       92.12      103.73      2.25 o 
  -6   2   3      772.35      754.52      6.75 o 
  -5   2   3      338.75      346.17      3.74 o 
  -4   2   3       73.68       67.65      2.88 o 
  -3   2   3     4083.75     3833.78     25.19 o 
  -2   2   3     5917.80     5822.26     39.73 o 
  -1   2   3     8884.07     8074.62     53.92 o 
   1   2   3     3930.26     4322.29     32.45 o 
   2   2   3     3618.54     3157.56     22.24 o 
   3   2   3      394.85      373.81      3.86 o 
   4   2   3       52.52       73.84      1.30 o 
   5   2   3     1206.65     1142.96      7.74 o 
   6   2   3     2967.42     3056.73     21.93 o 
   7   2   3       44.83       56.59      3.72 o 
   8   2   3       48.78       62.00      2.74 o 
   9   2   3        9.68       10.62      1.16 o 
  10   2   3      487.65      641.43      5.89 o 
  11   2   3       46.46       32.13      1.60 o 
  12   2   3      581.64      622.37      7.29 o 
  13   2   3       25.68       19.62      1.77 o 
  14   2   3        4.57        0.40      1.66 o 
  15   2   3      843.97      852.71      8.08 o 
  16   2   3       72.63       72.30      4.03 o 
  17   2   3      119.09      103.60      3.80 o 
  18   2   3      102.48       97.52      3.97 o 
  19   2   3        1.57        1.24      2.75 o 
  20   2   3        7.63        5.95      3.13 o 
  21   2   3       25.21       33.80      4.43 o 
  22   2   3        1.68        3.44      5.95 o 
  23   2   3        0.01       -1.19      6.00 o 
 -23   3   3        6.47       11.68      6.27 o 
 -22   3   3       10.17       24.55      5.31 o 
 -21   3   3        4.88        5.56      3.56 o 
 -20   3   3       56.88       63.20      3.73 o 
 -19   3   3        0.07       -0.69      2.43 o 
 -18   3   3       16.57       10.80      2.56 o 
 -17   3   3       11.32        8.01      2.43 o 
 -16   3   3      198.20      211.36      5.65 o 
 -15   3   3       38.11       41.31      2.66 o 
 -14   3   3      441.28      437.08      5.89 o 
 -13   3   3      184.14      175.09      3.84 o 
 -12   3   3      127.32      128.33      3.15 o 
 -11   3   3      689.92      633.52      6.85 o 
 -10   3   3      476.71      488.69      5.50 o 
  -9   3   3        1.06       -1.52      1.26 o 
  -8   3   3       67.88       66.84      2.30 o 
  -7   3   3      396.90      369.31      4.31 o 
  -6   3   3     2577.08     2697.66     21.36 o 
  -5   3   3      707.27      579.25      4.52 o 
  -4   3   3       78.13       98.52      3.78 o 
  -3   3   3       32.14       13.42      1.37 o 
  -2   3   3      504.57      380.46      3.65 o 
  -1   3   3     5947.55     5705.94     47.13 o 
   0   3   3      600.15      484.87      4.33 o 
   1   3   3     3137.24     3764.52     26.71 o 
   2   3   3     8803.67     9198.21     68.83 o 
   3   3   3      962.34      976.02      6.84 o 
   4   3   3      580.51      611.41      4.57 o 
   5   3   3      122.48       94.96      1.35 o 
   6   3   3      117.97      131.17      1.97 o 
   7   3   3      172.48      175.26      2.36 o 
   8   3   3      404.67      416.00      4.21 o 
   9   3   3     2032.93     1989.36     15.04 o 
  10   3   3      140.05      141.95      2.47 o 
  11   3   3       92.65      103.24      2.47 o 
  12   3   3       56.75       41.69      2.21 o 
  13   3   3      288.04      297.74      4.20 o 
  14   3   3      285.80      262.00      4.45 o 
  15   3   3        2.99        0.88      2.15 o 
  16   3   3      712.22      641.02      7.73 o 
  17   3   3       30.94       30.30      3.28 o 
  18   3   3        5.80        9.65      3.59 o 
  19   3   3        1.72        0.05      3.13 o 
  20   3   3       12.36       25.90      3.64 o 
  21   3   3        1.52        2.71      3.51 o 
  22   3   3        7.32        6.21      5.13 o 
 -22   4   3        8.04        7.15      3.65 o 
 -21   4   3        5.15        4.72      3.44 o 
 -20   4   3       15.48       20.78      3.92 o 
 -19   4   3        1.74        1.23      2.62 o 
 -18   4   3       30.65       28.19      2.86 o 
 -17   4   3        7.17       11.43      2.52 o 
 -16   4   3      192.85      194.75      4.73 o 
 -15   4   3      152.51      157.36      4.43 o 
 -14   4   3        1.77        2.26      2.49 o 
 -13   4   3        4.93        1.67      3.59 o 
 -12   4   3       87.33       78.13      3.06 o 
 -11   4   3        0.32        1.48      1.42 o 
 -10   4   3      135.59      154.84      3.32 o 
  -9   4   3       40.23       40.93      1.91 o 
  -8   4   3      983.06     1029.33      9.52 o 
  -7   4   3       11.66        5.62      1.31 o 
  -6   4   3     1137.50     1239.76      9.77 o 
  -5   4   3        3.07        9.52      1.10 o 
  -4   4   3      161.98      157.84      2.69 o 
  -3   4   3        0.03       -0.23      1.21 o 
  -2   4   3      413.15      469.28      5.98 o 
  -1   4   3     4121.17     4056.84     28.93 o 
   0   4   3     2257.96     2369.77     17.43 o 
   1   4   3      549.82      620.54      5.59 o 
   2   4   3      650.23      716.23      6.16 o 
   3   4   3       21.71       58.24      2.91 o 
   4   4   3       35.93       87.09      2.45 o 
   5   4   3      520.91      571.19      6.03 o 
   6   4   3      230.20      218.35      2.90 o 
   7   4   3      299.88      323.94      3.66 o 
   8   4   3       19.77       24.80      1.51 o 
   9   4   3       64.93       84.29      2.19 o 
  10   4   3      291.35      340.62      4.54 o 
  11   4   3       20.20       24.62      1.86 o 
  12   4   3     1251.83     1238.53     10.45 o 
  13   4   3        0.76        3.34      1.95 o 
  14   4   3        0.19        0.12      1.89 o 
  15   4   3       17.78       16.14      2.94 o 
  16   4   3      314.00      301.56      6.80 o 
  17   4   3      126.32      114.76      5.15 o 
  18   4   3       11.37        6.21      3.20 o 
  19   4   3        0.60        0.35      3.20 o 
  20   4   3       22.69       35.01      4.02 o 
  21   4   3        0.14        1.51      3.64 o 
  22   4   3        6.01       10.65      3.82 o 
 -22   5   3        1.45        3.49      5.52 o 
 -21   5   3        4.15        5.43      5.50 o 
 -20   5   3        0.11       -1.52      4.89 o 
 -19   5   3        2.04        3.13      3.28 o 
 -18   5   3       50.80       69.99      5.32 o 
 -17   5   3       96.54      126.91      4.41 o 
 -16   5   3      114.59      112.45      4.23 o 
 -15   5   3      412.49      436.45      7.22 o 
 -14   5   3        0.13       12.26      2.52 o 
 -13   5   3      149.02      151.56      7.14 o 
 -12   5   3        0.23        1.00      1.87 o 
 -11   5   3      187.58      195.42      4.31 o 
 -10   5   3        4.17        1.63      1.64 o 
  -9   5   3        0.23        0.74      1.45 o 
  -8   5   3      270.99      236.65      3.91 o 
  -7   5   3      407.53      464.67      4.80 o 
  -6   5   3      728.92      658.53      6.14 o 
  -5   5   3      251.59      253.43      3.44 o 
  -4   5   3      967.99      893.78      7.72 o 
  -3   5   3      695.09      800.89      7.06 o 
  -2   5   3      401.94      335.45      4.00 o 
  -1   5   3     7555.47     7684.58     64.00 o 
   0   5   3     4701.39     4945.25     35.32 o 
   1   5   3     3336.41     3719.10     26.94 o 
   2   5   3      155.71      181.57      2.94 o 
   3   5   3      810.17      858.90      7.54 o 
   4   5   3      339.38      415.44      5.00 o 
   5   5   3      135.74      138.23      2.96 o 
   6   5   3      225.12      181.47      2.88 o 
   7   5   3        2.90        2.31      1.06 o 
   8   5   3      371.71      375.00      4.73 o 
   9   5   3        4.06        6.54      1.35 o 
  10   5   3      118.02      146.53      3.52 o 
  11   5   3       30.49       25.52      2.07 o 
  12   5   3      149.76      135.53      4.84 o 
  13   5   3      503.36      495.37      8.08 o 
  14   5   3      427.86      368.18      8.10 o 
  15   5   3       87.41       81.80      4.54 o 
  16   5   3       16.53        6.36      3.20 o 
  17   5   3        2.18       -2.19      3.05 o 
  18   5   3       33.23       36.64      3.96 o 
  19   5   3        6.93       11.93      3.70 o 
  20   5   3        0.35       -0.16      3.72 o 
  21   5   3       44.66       56.72      4.69 o 
 -21   6   3       17.72       19.79      7.62 o 
 -20   6   3        0.15        1.25      3.82 o 
 -19   6   3        0.09        0.73      4.57 o 
 -18   6   3      167.79      183.29      6.41 o 
 -17   6   3        7.00        9.93      3.51 o 
 -16   6   3       30.79       51.34      3.17 o 
 -15   6   3      147.94      150.73      4.61 o 
 -14   6   3       73.86       93.93      4.09 o 
 -13   6   3        0.65       -0.95      2.20 o 
 -12   6   3       30.21       29.98      2.56 o 
 -11   6   3        7.34        8.23      2.09 o 
 -10   6   3       41.95       34.59      2.39 o 
  -9   6   3        8.64       14.95      2.03 o 
  -8   6   3      170.87      192.90      3.30 o 
  -7   6   3      714.89      652.44      6.41 o 
  -6   6   3      512.88      504.95      5.42 o 
  -5   6   3     1084.68     1019.86      8.94 o 
  -4   6   3       42.90       59.47      3.35 o 
  -3   6   3     1142.37     1251.50     10.49 o 
  -2   6   3     2540.92     2423.27     18.45 o 
  -1   6   3      126.63      122.61      4.79 o 
   0   6   3      891.41      822.22      7.67 o 
   1   6   3     1514.11     1434.23     11.72 o 
   2   6   3      261.81      204.51      3.38 o 
   3   6   3        0.16        3.47      1.30 o 
   4   6   3        8.46        9.17      1.35 o 
   5   6   3      328.18      282.39      3.83 o 
   6   6   3       28.12       24.40      1.64 o 
   7   6   3      234.69      240.00      3.60 o 
   8   6   3      145.73      152.76      3.24 o 
   9   6   3        7.02        7.81      1.55 o 
  10   6   3      371.19      371.83      5.81 o 
  11   6   3      219.93      211.73      5.90 o 
  12   6   3        3.72       -0.50      2.81 o 
  13   6   3       32.09       40.21      3.73 o 
  14   6   3       93.53       86.24      4.92 o 
  15   6   3       19.38       14.18      3.72 o 
  16   6   3        4.22        3.32      3.28 o 
  17   6   3       33.95       25.69      3.79 o 
  18   6   3       27.86       17.48      3.96 o 
  19   6   3        2.98        1.54      3.50 o 
  20   6   3        0.16        1.89      3.79 o 
 -20   7   3        0.00        8.29      4.10 o 
 -19   7   3       12.74       22.58      4.04 o 
 -18   7   3       33.96       38.21      4.23 o 
 -17   7   3       29.79       30.27      3.96 o 
 -16   7   3        9.63       11.53      3.51 o 
 -15   7   3        9.76       13.33      3.57 o 
 -14   7   3      196.61      207.43      5.03 o 
 -13   7   3      188.05      185.36      5.36 o 
 -12   7   3      118.11      113.29      4.85 o 
 -11   7   3       12.33        8.74      2.32 o 
 -10   7   3      144.83      162.78      4.19 o 
  -9   7   3        6.85       13.54      2.16 o 
  -8   7   3       28.18       14.59      1.75 o 
  -7   7   3       62.36       60.11      2.59 o 
  -6   7   3      476.97      514.38      5.81 o 
  -5   7   3      206.16      206.91      3.83 o 
  -4   7   3     1301.67     1349.98     13.09 o 
  -3   7   3       20.80       40.67      2.47 o 
  -2   7   3      393.12      343.28      4.54 o 
  -1   7   3       76.43       74.09      3.25 o 
   0   7   3      381.24      308.47      4.42 o 
   1   7   3        8.67       22.18      1.82 o 
   2   7   3       30.82       16.94      1.80 o 
   3   7   3        2.51        0.29      1.47 o 
   4   7   3        7.59       11.85      1.62 o 
   5   7   3       22.85       23.31      1.78 o 
   6   7   3       96.58      121.13      3.13 o 
   7   7   3       16.74        9.48      1.64 o 
   8   7   3        0.49       -2.65      1.77 o 
   9   7   3      259.69      236.34      4.91 o 
  10   7   3        4.11        0.51      2.91 o 
  11   7   3       36.16       30.72      3.42 o 
  12   7   3      334.59      338.63      7.17 o 
  13   7   3       99.98       94.28      5.15 o 
  14   7   3       90.88       87.88      4.83 o 
  15   7   3        0.51       -1.11      3.31 o 
  16   7   3       71.79       77.43      4.75 o 
  17   7   3        5.10        2.76      3.70 o 
  18   7   3        3.67        2.99      3.79 o 
  19   7   3        4.31        1.96      4.09 o 
 -18   8   3       10.26        8.99      4.10 o 
 -17   8   3       32.20       34.41      4.28 o 
 -16   8   3        0.20       -1.75      3.51 o 
 -15   8   3       12.13       12.31      3.64 o 
 -14   8   3       21.71       20.88      3.72 o 
 -13   8   3        0.35        2.08      3.42 o 
 -12   8   3       69.37       72.58      3.61 o 
 -11   8   3        0.10        0.78      2.51 o 
 -10   8   3      143.61      135.74      4.36 o 
  -9   8   3       14.61       19.99      2.54 o 
  -8   8   3      314.24      358.61      8.42 o 
  -7   8   3      634.44      738.66      7.76 o 
  -6   8   3      367.33      361.50      5.36 o 
  -5   8   3     1496.55     1511.90     12.97 o 
  -4   8   3     1176.14     1213.82     10.99 o 
  -3   8   3     2711.88     2571.93     20.21 o 
  -2   8   3      602.33      636.16      9.88 o 
  -1   8   3       62.74       74.23      6.26 o 
   0   8   3      189.64      208.85      8.01 o 
   1   8   3     1079.08     1040.80     12.01 o 
   2   8   3      260.76      227.60      4.48 o 
   3   8   3      366.93      349.66      6.20 o 
   4   8   3      129.59      141.14      4.41 o 
   5   8   3       18.46       23.77      2.05 o 
   6   8   3       35.99       33.25      2.15 o 
   7   8   3      142.32      137.04      4.20 o 
   8   8   3       21.74       20.16      2.51 o 
   9   8   3       22.14       11.28      2.96 o 
  10   8   3       89.70       80.69      4.42 o 
  11   8   3       47.51       34.21      3.61 o 
  12   8   3       28.22       21.33      3.57 o 
  13   8   3        0.87       -3.72      3.19 o 
  14   8   3       19.94       26.14      3.94 o 
  15   8   3        6.36       -0.11      3.40 o 
  16   8   3       44.30       44.36      4.30 o 
  17   8   3        3.46       -4.95      3.93 o 
 -16   9   3       10.58        3.83      4.14 o 
 -15   9   3        7.44        4.90      5.06 o 
 -14   9   3       17.64        7.34      3.96 o 
 -13   9   3        0.43       -2.84      4.57 o 
 -12   9   3      139.81      133.61      5.58 o 
 -11   9   3        2.64        2.53      3.34 o 
 -10   9   3       22.74       16.68      2.89 o 
  -9   9   3        6.37        6.72      2.71 o 
  -8   9   3       38.95       40.70      3.03 o 
  -7   9   3      134.72      136.01      4.35 o 
  -6   9   3       42.95       39.85      2.52 o 
  -5   9   3      106.20      108.81      3.90 o 
  -4   9   3        2.75        9.66      2.23 o 
  -3   9   3       50.86       44.08      2.70 o 
  -2   9   3       31.78       31.44      2.54 o 
  -1   9   3        5.60        3.94      2.17 o 
   0   9   3      116.14      120.24      3.93 o 
   1   9   3       42.64       49.73      3.08 o 
   2   9   3        0.03        0.68      2.01 o 
   3   9   3        7.84        5.30      2.11 o 
   4   9   3       39.41       34.44      2.36 o 
   5   9   3       28.83       37.98      2.40 o 
   6   9   3       27.02       15.90      2.65 o 
   7   9   3       61.35       37.43      3.28 o 
   8   9   3       19.25       21.15      3.34 o 
   9   9   3        0.72        0.74      3.09 o 
  10   9   3       15.55        9.99      3.34 o 
  11   9   3       18.96       20.75      3.73 o 
  12   9   3       35.63       30.74      3.94 o 
  13   9   3        0.18       -2.42      3.57 o 
  14   9   3        0.84       -4.74      3.81 o 
  15   9   3        2.02        2.48      3.77 o 
  16   9   3        0.04       -4.43      4.15 o 
 -14  10   3        0.01        1.49      4.43 o 
 -13  10   3       12.48       23.25      4.96 o 
 -12  10   3       14.88       14.35      4.54 o 
 -11  10   3        0.07       -4.75      4.35 o 
 -10  10   3       30.97       37.40      4.67 o 
  -9  10   3      114.34       99.88      5.11 o 
  -8  10   3       55.58       47.92      3.50 o 
  -7  10   3      106.87      134.85      5.13 o 
  -6  10   3      125.78      118.66      4.43 o 
  -5  10   3        2.00        2.48      2.36 o 
  -4  10   3      337.32      322.30      5.53 o 
  -3  10   3       15.35       33.93      2.92 o 
  -2  10   3       34.54       32.62      2.85 o 
  -1  10   3       18.23       11.56      2.41 o 
   0  10   3       27.62       34.88      2.51 o 
   1  10   3       17.44       10.64      2.46 o 
   2  10   3       85.33       69.74      3.60 o 
   3  10   3       29.23       23.20      2.87 o 
   4  10   3        2.35        0.16      2.46 o 
   5  10   3        0.40        0.31      2.73 o 
   6  10   3       34.35       27.30      4.21 o 
   7  10   3        2.05        6.00      3.05 o 
   8  10   3        0.02        1.90      3.09 o 
   9  10   3       76.77       64.44      5.31 o 
  10  10   3       32.68       29.83      4.08 o 
  11  10   3        2.01       -4.48      3.51 o 
  12  10   3        2.77        0.51      3.71 o 
  13  10   3        8.32        0.26      6.27 o 
  14  10   3        4.64        1.85      6.69 o 
 -11  11   3        0.74        2.71      4.52 o 
 -10  11   3        0.55        1.12      4.30 o 
  -9  11   3       24.84       24.81      4.63 o 
  -8  11   3        0.74        8.68      4.55 o 
  -7  11   3       31.62       22.95      4.54 o 
  -6  11   3       39.13       43.77      4.12 o 
  -5  11   3      114.04      139.98      5.66 o 
  -4  11   3       31.86       32.44      2.98 o 
  -3  11   3        1.06       -2.12      2.44 o 
  -2  11   3        0.01       -2.05      2.35 o 
  -1  11   3       16.26       15.88      2.65 o 
   0  11   3        1.25       -1.67      2.28 o 
   1  11   3        1.60       -1.37      2.37 o 
   2  11   3        1.85        4.84      2.94 o 
   3  11   3       22.50       27.30      3.27 o 
   4  11   3        8.90       10.16      3.13 o 
   5  11   3        5.60       -0.89      3.87 o 
   6  11   3        0.59       -4.77      3.18 o 
   7  11   3       29.88       31.76      4.06 o 
   8  11   3        1.12        0.07      3.55 o 
   9  11   3        2.30        0.87      3.57 o 
  10  11   3        3.45        1.15      3.89 o 
  11  11   3       17.58       34.07      4.64 o 
  -7  12   3        5.73        8.71      4.43 o 
  -6  12   3        0.22        1.29      4.55 o 
  -5  12   3        4.75        6.62      4.28 o 
  -4  12   3       15.17       25.01      5.31 o 
  -3  12   3        0.44        1.77      3.42 o 
  -2  12   3       16.12        5.90      3.15 o 
  -1  12   3       23.68       22.12      4.10 o 
   0  12   3        0.86       -3.87      3.36 o 
   1  12   3        0.32       -2.60      3.50 o 
   2  12   3       15.49       17.12      3.71 o 
   3  12   3        1.48       -2.73      4.05 o 
   4  12   3        2.27       -1.31      4.05 o 
   5  12   3       10.07       11.93      3.85 o 
   6  12   3       25.16       24.44      4.17 o 
 -24   0   4        0.12       10.11      4.92 o 
 -22   0   4       19.68       35.86      7.73 o 
 -20   0   4      235.27      267.10      8.48 o 
 -18   0   4      409.18      408.86      9.90 o 
 -16   0   4       25.08       30.32      2.76 o 
 -14   0   4      400.58      363.54      7.10 o 
 -12   0   4     2782.51     2843.66     29.57 o 
 -10   0   4     1561.97     1511.40     16.39 o 
  -8   0   4     7674.13     8396.37     84.64 o 
  -6   0   4     9198.57     9157.34     92.05 o 
  -4   0   4      981.87      994.54     10.37 o 
  -2   0   4      150.26      123.15      4.40 o 
   0   0   4     4254.75     4342.86     44.87 o 
   2   0   4     3130.51     3038.86     40.41 o 
   4   0   4    16632.33    16196.79    162.27 o 
   6   0   4     2722.14     2686.09     27.15 o 
   8   0   4     5082.38     5911.67     59.28 o 
  10   0   4        8.76       15.98      1.74 o 
  12   0   4      322.30      298.24      5.51 o 
  14   0   4      166.11      144.08      4.63 o 
  16   0   4      141.52      141.38      5.08 o 
  18   0   4      185.00      159.40      5.62 o 
  20   0   4        2.81        0.15      3.67 o 
  22   0   4       77.58       66.22      9.57 o 
 -24   1   4       20.66       28.55      4.50 o 
 -23   1   4        0.33        4.74      3.18 o 
 -22   1   4       70.05       77.69      5.63 o 
 -21   1   4       42.04       46.86      3.68 o 
 -20   1   4      107.22      123.72      4.96 o 
 -19   1   4        1.92        4.50      2.87 o 
 -18   1   4       19.42       17.35      2.58 o 
 -17   1   4        1.37       -2.56      2.13 o 
 -16   1   4      103.59       93.07      3.44 o 
 -15   1   4       11.04        6.17      1.65 o 
 -14   1   4      100.54       77.58      3.24 o 
 -13   1   4       21.09       19.02      1.55 o 
 -12   1   4      447.40      463.97      4.85 o 
 -11   1   4      429.81      442.48      5.17 o 
 -10   1   4       56.70       59.89      2.35 o 
  -9   1   4      742.46      828.91      6.89 o 
  -8   1   4       31.93       30.71      1.23 o 
  -7   1   4     2102.63     2134.95     15.53 o 
  -6   1   4      126.86      162.40      1.84 o 
  -5   1   4     8798.29     8750.03     59.36 o 
  -4   1   4    18039.31    17944.60    145.51 o 
  -3   1   4    13217.84    12765.45     83.60 o 
  -2   1   4      129.54       24.72      1.94 o 
  -1   1   4       32.55       38.23      2.07 o 
   0   1   4     1581.59     1477.45      9.10 o 
   1   1   4    19036.95    17977.28    114.31 o 
   2   1   4      493.28      386.58      4.02 o 
   3   1   4      783.77      688.58      4.86 o 
   4   1   4     1170.90     1339.49      8.87 o 
   5   1   4     1552.69     1529.44     11.20 o 
   6   1   4     3034.45     3354.71     23.81 o 
   7   1   4      531.44      544.20      4.83 o 
   8   1   4       27.79       23.54      1.25 o 
   9   1   4      107.49       93.87      2.13 o 
  10   1   4      297.63      323.13      3.69 o 
  11   1   4      326.74      281.71      3.69 o 
  12   1   4        8.21        4.94      1.50 o 
  13   1   4      390.28      394.81      4.79 o 
  14   1   4       27.78       25.86      2.16 o 
  15   1   4        2.72        4.36      1.84 o 
  16   1   4        0.76       -1.03      1.82 o 
  17   1   4       24.44       18.76      2.26 o 
  18   1   4       16.03       15.43      2.47 o 
  19   1   4       57.09       46.22      2.90 o 
  20   1   4        7.16        3.07      4.83 o 
  21   1   4        3.53        5.02      3.50 o 
  22   1   4        1.11        0.54      9.41 o 
  23   1   4       10.01       17.66      5.72 o 
 -23   2   4        1.21        1.76      4.14 o 
 -22   2   4        3.90        8.39      3.11 o 
 -21   2   4       68.74       72.96      4.12 o 
 -20   2   4        0.70        3.67      2.58 o 
 -19   2   4        8.58        6.79      2.53 o 
 -18   2   4        0.05       -2.42      2.77 o 
 -17   2   4      143.85      135.42      4.15 o 
 -16   2   4       14.25       22.67      2.43 o 
 -15   2   4        2.71        5.38      2.11 o 
 -14   2   4       67.12       61.41      2.77 o 
 -13   2   4      969.83      963.30      9.38 o 
 -12   2   4        1.90        6.93      1.61 o 
 -11   2   4      344.62      355.79      4.59 o 
 -10   2   4      169.96      175.02      3.06 o 
  -9   2   4     1934.00     2122.77     17.34 o 
  -8   2   4        0.16        0.35      1.15 o 
  -7   2   4      723.33      940.37      8.38 o 
  -6   2   4        6.79       15.77      1.15 o 
  -5   2   4     1184.08     1195.02     17.22 o 
  -4   2   4       49.55       35.12      1.30 o 
  -3   2   4      145.12       59.92      1.24 o 
  -2   2   4     6569.97     6791.08     48.28 o 
  -1   2   4     5477.14     6099.45     40.60 o 
   0   2   4      591.85      668.85      4.91 o 
   1   2   4     5618.41     4847.15     31.30 o 
   2   2   4      193.59      152.12      2.34 o 
   3   2   4      222.93      156.34      3.49 o 
   4   2   4      718.64      751.45      6.87 o 
   5   2   4      806.81      917.69      6.42 o 
   6   2   4     1274.77     1165.78      8.96 o 
   7   2   4     4640.69     4790.15     34.07 o 
   8   2   4     3339.75     3588.89     25.90 o 
   9   2   4       39.42       69.55      2.00 o 
  10   2   4        4.27        2.49      1.11 o 
  11   2   4      156.49      184.28      3.29 o 
  12   2   4       90.55       68.58      2.42 o 
  13   2   4       84.14       60.95      2.61 o 
  14   2   4       14.62       13.12      1.89 o 
  15   2   4        0.18       -2.28      1.72 o 
  16   2   4      104.53      104.41      3.71 o 
  17   2   4       32.33       26.03      2.56 o 
  18   2   4       78.94       78.55      3.71 o 
  19   2   4        5.97        3.27      2.89 o 
  20   2   4       61.90       56.36      4.14 o 
  21   2   4       76.33       70.75      5.08 o 
  22   2   4       13.93       18.54      5.86 o 
 -23   3   4       20.27       34.93      4.95 o 
 -22   3   4        8.98       15.26      6.16 o 
 -21   3   4       27.65       28.23      3.15 o 
 -20   3   4       71.41       78.49      5.94 o 
 -19   3   4        1.84        2.25      2.43 o 
 -18   3   4       50.99       44.64      2.98 o 
 -17   3   4        8.25        9.90      2.52 o 
 -16   3   4      115.62      144.50      4.46 o 
 -15   3   4      787.55      781.06      8.71 o 
 -14   3   4      104.13      102.20      3.58 o 
 -13   3   4      298.43      283.08      4.68 o 
 -12   3   4        4.21        3.37      1.71 o 
 -11   3   4      453.79      427.35      5.36 o 
 -10   3   4      178.81      185.04      3.40 o 
  -9   3   4      442.79      407.74      4.93 o 
  -8   3   4      203.75      199.11      3.06 o 
  -7   3   4     2068.33     2214.70     17.96 o 
  -6   3   4      137.16      124.79      2.62 o 
  -5   3   4     1336.64     1427.51     10.85 o 
  -4   3   4      230.03      302.93      3.07 o 
  -3   3   4     1414.69     1211.51      9.27 o 
  -2   3   4     9352.23     8906.83     63.40 o 
  -1   3   4      270.43      317.04      3.14 o 
   0   3   4     7062.55     7376.88     52.93 o 
   1   3   4      274.06      198.10      3.29 o 
   2   3   4        6.65        2.51      0.93 o 
   3   3   4      801.24      773.74      8.12 o 
   4   3   4     1885.48     1840.37     15.44 o 
   5   3   4      506.33      603.59      7.63 o 
   6   3   4      565.28      608.05      4.63 o 
   7   3   4      735.72      750.49      7.19 o 
   8   3   4        7.06        2.92      1.04 o 
   9   3   4      167.98      182.52      3.30 o 
  10   3   4      318.07      310.98      3.66 o 
  11   3   4      896.35      888.04      7.84 o 
  12   3   4      395.97      369.98      4.43 o 
  13   3   4      395.60      353.67      5.70 o 
  14   3   4      266.14      237.93      4.55 o 
  15   3   4      223.60      205.40      5.46 o 
  16   3   4       12.75       14.68      3.00 o 
  17   3   4       44.01       44.92      3.93 o 
  18   3   4        3.78        6.08      3.13 o 
  19   3   4        1.81        3.52      3.20 o 
  20   3   4       19.53       19.54      3.72 o 
  21   3   4       19.16       16.77      3.58 o 
  22   3   4       47.35       51.51      4.98 o 
 -22   4   4        0.29        0.55      6.27 o 
 -21   4   4       17.80       19.33      3.89 o 
 -20   4   4        4.58        5.04      3.10 o 
 -19   4   4        3.43        2.42      3.66 o 
 -18   4   4        0.93        1.91      2.38 o 
 -17   4   4      298.06      316.06      5.77 o 
 -16   4   4      178.21      184.15      4.74 o 
 -15   4   4      333.26      347.16      5.67 o 
 -14   4   4      151.21      174.30      4.18 o 
 -13   4   4        1.97       -0.11      1.99 o 
 -12   4   4      147.86      134.52      3.89 o 
 -11   4   4        9.16        9.84      1.81 o 
 -10   4   4      109.37      104.45      2.97 o 
  -9   4   4       13.54       23.17      1.64 o 
  -8   4   4      117.11       98.02      2.70 o 
  -7   4   4      148.72      151.32      2.96 o 
  -6   4   4      272.51      300.39      3.47 o 
  -5   4   4      318.71      382.44      3.98 o 
  -4   4   4        0.48        3.14      0.98 o 
  -3   4   4      580.72      626.34      5.55 o 
  -2   4   4     1756.78     1896.18     14.21 o 
  -1   4   4     1262.53     1345.87     10.46 o 
   0   4   4     4911.73     4645.03     32.90 o 
   1   4   4      206.60      239.59      2.98 o 
   2   4   4       93.18      100.17      1.99 o 
   3   4   4       63.71       54.42      1.69 o 
   4   4   4      311.81      440.40      4.31 o 
   5   4   4      903.81     1011.17      8.26 o 
   6   4   4      404.31      487.58      4.60 o 
   7   4   4       60.86       67.77      2.46 o 
   8   4   4      526.70      643.23      7.60 o 
   9   4   4      884.54      908.93      7.84 o 
  10   4   4        4.77        6.48      1.12 o 
  11   4   4        7.19       11.52      1.46 o 
  12   4   4       92.22       99.49      3.35 o 
  13   4   4      501.57      474.45      5.35 o 
  14   4   4        1.27       -4.00      2.67 o 
  15   4   4       72.96       73.70      4.31 o 
  16   4   4        8.73        5.84      3.05 o 
  17   4   4       17.61       16.96      3.20 o 
  18   4   4        0.88       -1.39      3.13 o 
  19   4   4       16.76       14.77      3.58 o 
  20   4   4       94.76      101.23      5.43 o 
  21   4   4        0.26        2.60      3.58 o 
 -22   5   4        5.21        3.16      3.64 o 
 -21   5   4        7.17       10.29      4.46 o 
 -20   5   4        3.49        3.09      3.51 o 
 -19   5   4       14.81       12.03      3.85 o 
 -18   5   4        6.59       13.41      2.84 o 
 -17   5   4       35.95       49.19      5.71 o 
 -16   5   4      114.70      125.33      4.53 o 
 -15   5   4        0.00       31.77      3.34 o 
 -14   5   4        0.62        8.32      2.32 o 
 -13   5   4        7.59        9.73      3.03 o 
 -12   5   4       92.61       86.78      3.49 o 
 -11   5   4       68.21       60.43      3.54 o 
 -10   5   4       18.02       20.81      1.96 o 
  -9   5   4      187.60      187.47      3.67 o 
  -8   5   4      149.12      146.53      2.44 o 
  -7   5   4       47.38       52.26      2.03 o 
  -6   5   4      356.26      380.78      4.29 o 
  -5   5   4     2392.02     2567.33     19.05 o 
  -4   5   4      420.48      471.56      4.86 o 
  -3   5   4     2616.42     2629.73     19.52 o 
  -2   5   4      130.33      125.42      3.62 o 
  -1   5   4     1779.43     1704.81     13.21 o 
   0   5   4      101.42      103.58      5.43 o 
   1   5   4       23.65        9.05      1.71 o 
   2   5   4     1001.96     1089.92      9.03 o 
   3   5   4      137.88      149.01      2.80 o 
   4   5   4       10.49       25.98      1.39 o 
   5   5   4      241.99      285.75      3.47 o 
   6   5   4      647.21      677.91      6.21 o 
   7   5   4      119.71      137.67      2.45 o 
   8   5   4       11.17       12.09      1.15 o 
   9   5   4       77.95       95.49      2.41 o 
  10   5   4      819.00      813.85      7.42 o 
  11   5   4      113.89      108.01      4.35 o 
  12   5   4      592.37      596.60      8.91 o 
  13   5   4      623.08      679.46      9.88 o 
  14   5   4        7.33        1.67      3.05 o 
  15   5   4       58.58       45.04      3.64 o 
  16   5   4       11.73       13.26      3.26 o 
  17   5   4        1.84       -0.23      3.26 o 
  18   5   4        9.61       15.86      3.72 o 
  19   5   4        1.68        9.28      3.64 o 
  20   5   4        2.84        3.58      3.79 o 
  21   5   4       14.21       10.96      4.10 o 
 -21   6   4        8.61        9.71      3.96 o 
 -20   6   4       55.95       54.25      4.48 o 
 -19   6   4       33.70       42.23      4.23 o 
 -18   6   4       27.80       26.56      3.72 o 
 -17   6   4      106.30      123.50      4.61 o 
 -16   6   4       27.26       40.53      3.07 o 
 -15   6   4      158.89      182.26      4.72 o 
 -14   6   4      233.92      235.12      5.10 o 
 -13   6   4      200.76      192.72      4.73 o 
 -12   6   4        8.19        8.65      2.20 o 
 -11   6   4      316.18      284.00      5.10 o 
 -10   6   4       65.19       62.00      3.55 o 
  -9   6   4        6.96        6.28      1.78 o 
  -8   6   4        3.27        6.20      1.34 o 
  -7   6   4      564.90      535.25      5.66 o 
  -6   6   4       95.73       85.18      3.07 o 
  -5   6   4       18.40       21.70      2.19 o 
  -4   6   4      470.65      491.25      6.97 o 
  -3   6   4      954.30     1050.28      9.15 o 
  -2   6   4     2908.90     2690.60     20.26 o 
  -1   6   4        0.14        2.65      2.84 o 
   0   6   4      646.24      585.54      6.47 o 
   1   6   4       45.76       55.81      3.54 o 
   2   6   4      744.25      890.84      7.89 o 
   3   6   4      174.42      243.17      3.50 o 
   4   6   4       34.67       42.05      1.89 o 
   5   6   4       16.58       16.41      1.42 o 
   6   6   4        1.87        4.24      1.36 o 
   7   6   4      103.23      103.36      2.67 o 
   8   6   4      429.92      458.81      5.53 o 
   9   6   4      110.34      117.38      3.68 o 
  10   6   4      422.05      420.12      6.18 o 
  11   6   4       55.46       67.33      4.11 o 
  12   6   4        0.98        2.84      3.05 o 
  13   6   4      155.50      131.94      5.53 o 
  14   6   4       23.51       19.05      3.51 o 
  15   6   4       15.83        5.65      3.31 o 
  16   6   4       14.12       13.16      3.45 o 
  17   6   4       47.03       36.12      4.10 o 
  18   6   4        5.09        2.98      3.54 o 
  19   6   4       34.38       36.98      4.48 o 
  20   6   4        2.22        2.39      3.89 o 
 -20   7   4        9.79       16.47      5.50 o 
 -19   7   4       43.21       53.74      4.78 o 
 -18   7   4       62.85       69.04      4.61 o 
 -17   7   4        0.37       -0.59      3.40 o 
 -16   7   4        0.07        0.73      3.42 o 
 -15   7   4       94.35      105.84      4.59 o 
 -14   7   4      137.07      161.85      4.72 o 
 -13   7   4        0.05        6.32      2.59 o 
 -12   7   4       58.95       60.56      3.58 o 
 -11   7   4        0.30       -0.74      2.16 o 
 -10   7   4      107.63      104.99      3.86 o 
  -9   7   4      113.60       93.09      3.63 o 
  -8   7   4        2.79        1.89      1.69 o 
  -7   7   4      274.92      334.78      4.69 o 
  -6   7   4       37.48       42.36      2.28 o 
  -5   7   4       63.44       45.65      2.21 o 
  -4   7   4      186.76      211.05      3.88 o 
  -3   7   4       24.28       28.76      2.00 o 
  -2   7   4      276.66      325.25      4.48 o 
  -1   7   4      116.38      127.38      3.24 o 
   0   7   4        6.01        8.72      1.75 o 
   1   7   4      887.49      917.40      9.76 o 
   2   7   4       13.92       29.66      1.93 o 
   3   7   4        0.30       -1.01      1.49 o 
   4   7   4        1.07       -0.18      1.49 o 
   5   7   4        0.07       -0.28      1.36 o 
   6   7   4      316.50      311.93      4.31 o 
   7   7   4      117.68      127.70      3.18 o 
   8   7   4        1.33       -2.45      2.20 o 
   9   7   4      327.83      291.97      5.28 o 
  10   7   4      153.25      135.63      5.15 o 
  11   7   4      132.75      143.56      5.45 o 
  12   7   4      207.46      193.40      6.13 o 
  13   7   4        0.31       -1.07      3.36 o 
  14   7   4       20.05       38.07      4.04 o 
  15   7   4       15.54       17.98      3.96 o 
  16   7   4        0.58       -5.23      3.49 o 
  17   7   4       17.50       11.77      3.85 o 
  18   7   4       51.19       59.27      4.75 o 
  19   7   4        0.56       -1.51      4.47 o 
 -18   8   4       28.30       24.46      4.42 o 
 -17   8   4        3.02        1.16      3.79 o 
 -16   8   4        0.63       -2.40      3.66 o 
 -15   8   4       24.73       14.73      3.64 o 
 -14   8   4       13.64       13.34      4.67 o 
 -13   8   4       42.25       45.47      3.26 o 
 -12   8   4      144.69      143.51      4.74 o 
 -11   8   4       47.73       43.21      3.07 o 
 -10   8   4      353.40      341.51      6.05 o 
  -9   8   4        4.93        4.90      2.60 o 
  -8   8   4      115.88      112.88      4.16 o 
  -7   8   4      207.19      248.30      5.04 o 
  -6   8   4       82.86       69.98      6.05 o 
  -5   8   4       49.93       51.96      3.13 o 
  -4   8   4       22.21       27.57      5.63 o 
  -3   8   4      783.65      736.06      7.84 o 
  -2   8   4      112.02      141.03      9.61 o 
  -1   8   4      639.71      533.31      6.44 o 
   0   8   4       44.83       50.64      5.08 o 
   1   8   4      120.73      162.38      6.02 o 
   2   8   4      168.22      182.75      8.39 o 
   3   8   4       61.64       64.29      4.50 o 
   4   8   4        0.13        0.72      1.76 o 
   5   8   4       45.53       48.06      2.46 o 
   6   8   4      105.69      109.98      4.00 o 
   7   8   4      176.39      143.85      4.31 o 
   8   8   4       75.81       65.85      3.26 o 
   9   8   4       24.86       15.38      3.18 o 
  10   8   4       21.39       25.14      3.42 o 
  11   8   4       13.45       11.60      3.34 o 
  12   8   4       46.02       42.91      3.94 o 
  13   8   4        0.08       -2.16      3.42 o 
  14   8   4       12.37       10.39      3.72 o 
  15   8   4        2.84       -3.02      3.70 o 
  16   8   4       37.18       34.92      4.48 o 
  17   8   4       39.13       31.46      4.55 o 
 -16   9   4        1.08       -1.50      4.36 o 
 -15   9   4        1.28       -1.28      4.19 o 
 -14   9   4      106.28       91.06      5.12 o 
 -13   9   4       26.24       34.48      4.81 o 
 -12   9   4       54.60       66.07      5.18 o 
 -11   9   4      165.03      183.22      6.84 o 
 -10   9   4       47.99       46.65      3.29 o 
  -9   9   4       59.88       65.79      3.87 o 
  -8   9   4       75.97       74.39      3.48 o 
  -7   9   4       68.35       54.27      3.22 o 
  -6   9   4      100.55      102.44      3.78 o 
  -5   9   4        0.48        3.50      2.14 o 
  -4   9   4       91.97      107.57      3.88 o 
  -3   9   4       22.85       25.66      2.47 o 
  -2   9   4       32.47       14.58      2.31 o 
  -1   9   4      213.24      210.47      4.38 o 
   0   9   4        0.42        1.36      2.12 o 
   1   9   4        5.51        7.61      2.17 o 
   2   9   4       33.99       33.76      2.45 o 
   3   9   4       12.90       10.39      2.40 o 
   4   9   4        4.45        2.10      2.20 o 
   5   9   4        0.59        0.93      2.27 o 
   6   9   4        3.02       -0.60      2.40 o 
   7   9   4       10.03        4.23      2.65 o 
   8   9   4       72.30       82.70      4.71 o 
   9   9   4        4.73        0.47      3.40 o 
  10   9   4       97.12       85.65      5.21 o 
  11   9   4        8.75        5.52      3.51 o 
  12   9   4       21.43       18.15      3.68 o 
  13   9   4        1.15       -0.92      4.51 o 
  14   9   4        9.53        8.52      4.02 o 
  15   9   4       33.23       42.81      4.71 o 
 -14  10   4        3.64        3.63      4.69 o 
 -13  10   4        2.15       -0.38      4.43 o 
 -12  10   4       14.77        9.93      4.54 o 
 -11  10   4       17.70       13.48      4.43 o 
 -10  10   4       60.51       82.61      5.92 o 
  -9  10   4        2.92       11.76      3.31 o 
  -8  10   4        2.26        7.84      3.31 o 
  -7  10   4        0.17        1.00      2.58 o 
  -6  10   4       78.86      102.69      4.51 o 
  -5  10   4        5.59        6.84      2.47 o 
  -4  10   4       93.36      101.15      4.11 o 
  -3  10   4        0.01       10.35      2.46 o 
  -2  10   4        6.25        3.66      2.80 o 
  -1  10   4      137.50      138.93      4.26 o 
   0  10   4       30.39       27.25      2.67 o 
   1  10   4       64.65       65.62      3.07 o 
   2  10   4       26.42       19.59      2.40 o 
   3  10   4        0.82       -3.46      2.40 o 
   4  10   4        0.86        0.85      2.69 o 
   5  10   4       14.29       13.06      2.90 o 
   6  10   4        0.79        0.42      2.57 o 
   7  10   4       33.30       30.68      4.48 o 
   8  10   4       20.51       10.93      3.34 o 
   9  10   4        5.59        3.26      3.34 o 
  10  10   4        1.85        2.55      3.57 o 
  11  10   4       10.35        6.02      3.64 o 
  12  10   4       39.02       42.52      4.40 o 
  13  10   4       30.15       32.32      5.01 o 
 -11  11   4       13.66       13.97      4.85 o 
 -10  11   4       43.82       39.69      5.18 o 
  -9  11   4        3.35        7.45      4.63 o 
  -8  11   4       92.01      112.68      6.82 o 
  -7  11   4        3.80       14.55      3.54 o 
  -6  11   4        3.93       10.69      3.49 o 
  -5  11   4       44.54       60.09      4.18 o 
  -4  11   4       39.82       51.80      3.92 o 
  -3  11   4        6.61        3.15      2.86 o 
  -2  11   4       37.69       43.25      3.44 o 
  -1  11   4        0.72       -3.93      2.62 o 
   0  11   4        2.32        0.15      2.81 o 
   1  11   4        5.73        5.06      2.92 o 
   2  11   4        5.46        5.51      2.94 o 
   3  11   4        1.95        0.16      2.98 o 
   4  11   4       14.40       15.34      3.13 o 
   5  11   4        0.74        2.02      3.38 o 
   6  11   4       10.28       14.22      4.30 o 
   7  11   4        0.66       -2.23      3.27 o 
   8  11   4        0.01       -1.82      3.61 o 
   9  11   4        9.95        6.70      3.80 o 
  10  11   4       16.32       18.59      4.17 o 
  -7  12   4        8.98        9.20      4.54 o 
  -6  12   4       16.64       13.54      4.54 o 
  -5  12   4       32.81       31.86      4.87 o 
  -4  12   4       26.64       24.57      3.92 o 
  -3  12   4        2.84        1.83      3.31 o 
  -2  12   4        2.49        2.08      3.58 o 
  -1  12   4        1.47       -2.78      3.51 o 
   0  12   4        1.48        2.69      3.65 o 
   1  12   4        4.71        4.67      4.46 o 
   2  12   4       41.16       44.50      4.46 o 
   3  12   4        0.58       -0.67      3.46 o 
   4  12   4        4.92        0.26      4.05 o 
   5  12   4        4.95        3.34      4.14 o 
   6  12   4        0.11        3.64      4.57 o 
 -23   0   5      132.42      179.96      8.80 o 
 -21   0   5        8.69       11.12      4.40 o 
 -19   0   5       47.31       53.42      5.13 o 
 -17   0   5      556.99      524.70      8.54 o 
 -15   0   5      267.72      259.25      5.68 o 
 -13   0   5     3341.81     3446.11     35.74 o 
 -11   0   5      688.54      499.44      6.98 o 
  -9   0   5       27.12       20.71      2.45 o 
  -7   0   5       10.60       10.70      1.38 o 
  -5   0   5     1669.70     1686.30     17.39 o 
  -3   0   5    30342.71    29349.24    474.47 o 
  -1   0   5    46265.43    41306.38    964.51 o 
   1   0   5     5012.72     4925.24     62.14 o 
   3   0   5    20329.93    19863.96    196.87 o 
   5   0   5      211.77      181.16      3.33 o 
   7   0   5     4782.79     5144.79     51.45 o 
   9   0   5     2577.43     2809.94     28.97 o 
  11   0   5      374.48      368.24      6.04 o 
  13   0   5      505.77      506.85      7.90 o 
  15   0   5      299.29      310.24      8.56 o 
  17   0   5      586.40      473.02     13.85 o 
  19   0   5       45.04       46.06      4.76 o 
  21   0   5        9.54       13.98      6.62 o 
 -24   1   5        3.90       10.06      4.14 o 
 -23   1   5       69.99       69.08      5.07 o 
 -22   1   5       34.81       48.95      4.00 o 
 -21   1   5       42.15       39.90      3.62 o 
 -20   1   5       17.43       15.70      3.25 o 
 -19   1   5       18.87       17.06      2.99 o 
 -18   1   5        0.88       -2.49      2.17 o 
 -17   1   5       79.35       72.74      3.20 o 
 -16   1   5       73.89       73.99      3.49 o 
 -15   1   5      235.84      206.30      3.66 o 
 -14   1   5      588.19      528.80      5.53 o 
 -13   1   5      756.61      775.05      7.17 o 
 -12   1   5      611.67      589.29      5.77 o 
 -11   1   5      654.43      608.40      5.73 o 
 -10   1   5       42.27       74.46      1.97 o 
  -9   1   5       58.39       30.80      1.33 o 
  -8   1   5      114.84      168.33      2.85 o 
  -7   1   5      715.17      665.90      6.18 o 
  -6   1   5     1338.36     1349.98     11.60 o 
  -5   1   5     4922.93     5190.43     41.43 o 
  -4   1   5      773.84      710.23      6.27 o 
  -3   1   5      409.20      463.26      3.63 o 
  -2   1   5       98.18       85.65      3.41 o 
  -1   1   5     3258.85     3677.18     24.56 o 
   0   1   5      273.22      258.71      4.84 o 
   1   1   5     1532.79     1549.93     10.39 o 
   2   1   5     8084.90     7928.63     74.91 o 
   3   1   5     2599.94     2843.90     18.92 o 
   4   1   5      277.77      240.00      2.14 o 
   5   1   5       35.94       43.96      1.73 o 
   6   1   5     2934.97     3017.43     21.60 o 
   7   1   5      698.50      755.12      7.05 o 
   8   1   5      423.44      465.90      4.45 o 
   9   1   5        4.29        6.51      0.99 o 
  10   1   5      155.53      169.20      2.71 o 
  11   1   5      417.54      409.07      4.51 o 
  12   1   5      102.92      109.18      2.75 o 
  13   1   5     1637.73     1528.93     12.31 o 
  14   1   5     1092.95     1065.98     11.05 o 
  15   1   5      793.91      716.19      7.24 o 
  16   1   5       57.45       51.63      2.53 o 
  17   1   5       93.69       74.55      3.27 o 
  18   1   5        1.05        3.50      2.20 o 
  19   1   5        4.46       -0.17      2.38 o 
  20   1   5        1.20       -0.15      4.02 o 
  21   1   5        0.00       -0.09      6.27 o 
  22   1   5       11.11       11.60      8.02 o 
 -23   2   5       13.12       19.52      4.78 o 
 -22   2   5       81.48      102.64      5.01 o 
 -21   2   5        6.02        8.04      3.18 o 
 -20   2   5        4.09        4.70      2.53 o 
 -19   2   5       22.81       26.23      2.77 o 
 -18   2   5        8.23        8.38      2.43 o 
 -17   2   5      141.88      174.74      4.53 o 
 -16   2   5      858.05      820.63      8.90 o 
 -15   2   5        0.82        3.30      3.13 o 
 -14   2   5      121.38      140.52      3.69 o 
 -13   2   5      326.42      333.94      4.93 o 
 -12   2   5      292.29      298.60      4.40 o 
 -11   2   5       82.91       81.68      2.72 o 
 -10   2   5      103.95       67.38      2.42 o 
  -9   2   5        4.44       -1.80      1.20 o 
  -8   2   5       15.87       14.59      1.37 o 
  -7   2   5      250.83      343.83      3.96 o 
  -6   2   5       65.45       72.75      1.21 o 
  -5   2   5     1080.41     1100.93      8.37 o 
  -4   2   5        4.01        4.75      0.81 o 
  -3   2   5      510.06      672.46      5.03 o 
  -2   2   5     3113.71     2476.37     19.14 o 
  -1   2   5      951.30     1077.09      8.84 o 
   0   2   5     1225.12      973.73      6.83 o 
   1   2   5     1120.92     1138.95      7.66 o 
   2   2   5      627.42      446.33      4.87 o 
   3   2   5      675.45      597.96      5.64 o 
   4   2   5     2578.89     2500.70     20.40 o 
   5   2   5      223.61      227.87      3.15 o 
   6   2   5      437.48      373.49      3.20 o 
   7   2   5       79.16       75.24      3.62 o 
   8   2   5       36.96       34.86      1.87 o 
   9   2   5       54.25       41.87      2.13 o 
  10   2   5       99.26       76.72      3.84 o 
  11   2   5      619.63      612.85      5.92 o 
  12   2   5        1.62        0.80      1.37 o 
  13   2   5      123.18      119.09      3.14 o 
  14   2   5        1.20       -1.12      1.73 o 
  15   2   5       34.63       31.73      2.16 o 
  16   2   5      527.18      438.94      5.64 o 
  17   2   5        1.91        3.31      2.20 o 
  18   2   5       57.00       51.29      3.66 o 
  19   2   5        0.58        4.00      2.82 o 
  20   2   5        9.43        4.73      3.52 o 
  21   2   5       12.21       17.68      4.35 o 
  22   2   5       33.66       37.50      5.04 o 
 -23   3   5       15.24       29.76      7.12 o 
 -22   3   5       28.41       37.73      4.46 o 
 -21   3   5       24.58       34.48      3.10 o 
 -20   3   5        2.34        1.67      3.33 o 
 -19   3   5       66.94       72.29      4.29 o 
 -18   3   5      134.36      130.04      4.25 o 
 -17   3   5        6.57       12.50      2.43 o 
 -16   3   5     1316.91     1288.07     12.68 o 
 -15   3   5      374.82      385.34      5.97 o 
 -14   3   5      849.72      766.45      8.47 o 
 -13   3   5      138.60      128.68      3.67 o 
 -12   3   5      133.16      120.17      3.31 o 
 -11   3   5       31.32       41.34      2.05 o 
 -10   3   5      720.09      717.37      7.73 o 
  -9   3   5     1040.05     1042.32      9.48 o 
  -8   3   5       46.92       90.83      2.53 o 
  -7   3   5     2390.42     2299.99     18.53 o 
  -6   3   5      226.59      201.61      2.32 o 
  -5   3   5      323.55      394.19      3.74 o 
  -4   3   5      870.29      939.15      7.46 o 
  -3   3   5      607.41      570.61      5.15 o 
  -2   3   5      992.08     1010.49      7.32 o 
  -1   3   5      564.40      414.96      3.49 o 
   0   3   5     8734.23     8518.55     64.01 o 
   1   3   5      560.79      519.81      4.54 o 
   2   3   5      634.73      620.80      4.67 o 
   3   3   5      594.69      617.54      6.15 o 
   4   3   5      124.12       89.32      2.38 o 
   5   3   5        0.05        1.31      1.09 o 
   6   3   5       12.75       18.29      1.37 o 
   7   3   5       24.87       21.52      1.53 o 
   8   3   5      802.93      900.39      7.52 o 
   9   3   5       80.27       69.29      2.18 o 
  10   3   5     1047.43     1042.62      8.76 o 
  11   3   5       24.35       21.25      1.52 o 
  12   3   5       17.65       23.69      2.32 o 
  13   3   5       12.61       10.29      2.25 o 
  14   3   5      164.89      155.59      3.48 o 
  15   3   5        9.30        3.69      2.73 o 
  16   3   5      103.10       85.02      4.48 o 
  17   3   5       25.67       23.12      3.40 o 
  18   3   5       15.59        9.58      3.19 o 
  19   3   5        1.99        5.36      3.20 o 
  20   3   5        0.01        5.20      3.28 o 
  21   3   5        8.13        9.06      3.72 o 
  22   3   5       23.29       28.95      6.01 o 
 -22   4   5       15.52       11.26      4.25 o 
 -21   4   5        0.54        5.91      3.24 o 
 -20   4   5       12.97       16.68      2.86 o 
 -19   4   5        0.15        0.92      2.56 o 
 -18   4   5       47.88       59.91      3.55 o 
 -17   4   5      365.42      384.09      6.27 o 
 -16   4   5      153.43      181.26      6.43 o 
 -15   4   5      137.00      129.62      4.14 o 
 -14   4   5      259.50      238.86      7.92 o 
 -13   4   5       20.71       24.84      2.34 o 
 -12   4   5       54.38       44.74      2.66 o 
 -11   4   5        5.60       -0.25      1.61 o 
 -10   4   5       31.80       35.93      1.96 o 
  -9   4   5        6.14        3.71      1.36 o 
  -8   4   5        6.91        4.68      1.49 o 
  -7   4   5       15.01       10.14      1.04 o 
  -6   4   5       22.25       14.80      1.37 o 
  -5   4   5      660.14      671.36      5.91 o 
  -4   4   5     1417.79     1380.23     10.74 o 
  -3   4   5       12.59       27.85      1.28 o 
  -2   4   5     1294.94     1278.66      9.95 o 
  -1   4   5       10.13       12.43      1.10 o 
   0   4   5       92.73      110.53      2.03 o 
   1   4   5        9.64       30.16      1.44 o 
   2   4   5       61.97       69.37      1.80 o 
   3   4   5      842.28     1022.59      8.24 o 
   4   4   5      330.35      358.59      3.04 o 
   5   4   5      656.09      629.94      6.68 o 
   6   4   5      684.16      717.22      7.51 o 
   7   4   5      196.87      171.54      3.37 o 
   8   4   5       38.92       40.86      2.13 o 
   9   4   5      281.70      262.47      4.14 o 
  10   4   5      129.31      115.39      2.48 o 
  11   4   5      644.25      629.14      6.16 o 
  12   4   5      552.96      530.80      5.67 o 
  13   4   5      189.38      187.19      6.50 o 
  14   4   5       96.27       90.21      4.71 o 
  15   4   5      266.93      240.75      6.21 o 
  16   4   5      146.31      133.81      5.28 o 
  17   4   5       88.23       70.94      4.42 o 
  18   4   5        4.88        1.73      3.05 o 
  19   4   5        1.02        2.28      3.80 o 
  20   4   5        6.13       14.31      3.64 o 
  21   4   5       67.27       84.15      5.84 o 
 -22   5   5        1.56        3.04      6.30 o 
 -21   5   5        0.80        1.81      5.42 o 
 -20   5   5       43.79       43.17      4.17 o 
 -19   5   5        0.13        3.08      2.67 o 
 -18   5   5      100.79      124.33      5.96 o 
 -17   5   5      104.19      131.20      4.55 o 
 -16   5   5       73.75       97.82      4.32 o 
 -15   5   5      883.45      839.18      9.52 o 
 -14   5   5       17.37       18.27      3.37 o 
 -13   5   5      882.14      954.44     12.08 o 
 -12   5   5      115.01      117.73      3.63 o 
 -11   5   5        4.42        1.47      1.82 o 
 -10   5   5      144.85      152.70      3.53 o 
  -9   5   5      119.97      116.85      3.74 o 
  -8   5   5        1.94        4.78      1.65 o 
  -7   5   5      171.98      192.07      3.73 o 
  -6   5   5        2.35        2.58      1.48 o 
  -5   5   5       43.49       42.68      2.85 o 
  -4   5   5        7.69       12.55      1.23 o 
  -3   5   5        0.59        1.88      1.20 o 
  -2   5   5      320.58      310.19      3.79 o 
  -1   5   5      210.67      173.15      3.07 o 
   0   5   5      471.22      547.20      5.72 o 
   1   5   5        9.15        0.67      1.13 o 
   2   5   5        3.23       -0.64      0.96 o 
   3   5   5       27.08       22.23      1.35 o 
   4   5   5      894.11      949.25      9.30 o 
   5   5   5       66.10       73.41      2.82 o 
   6   5   5        1.61       -0.18      1.01 o 
   7   5   5        2.53        1.03      1.53 o 
   8   5   5       20.62       13.89      1.94 o 
   9   5   5       13.30       12.31      2.34 o 
  10   5   5      550.61      536.93      9.10 o 
  11   5   5       43.46       55.47      4.22 o 
  12   5   5      164.95      174.29     11.47 o 
  13   5   5      123.06      104.52      5.05 o 
  14   5   5        4.30        0.24      3.11 o 
  15   5   5        6.00       10.73      3.26 o 
  16   5   5        0.37       -1.58      2.96 o 
  17   5   5        9.02        6.43      3.20 o 
  18   5   5        1.44        1.64      3.45 o 
  19   5   5        2.45        3.32      3.60 o 
  20   5   5        4.17        9.93      3.79 o 
 -21   6   5        0.05        3.64      7.54 o 
 -20   6   5       15.87       22.53      4.67 o 
 -19   6   5       10.86       13.97      4.46 o 
 -18   6   5        4.16       15.33      3.97 o 
 -17   6   5      137.91      126.43      5.60 o 
 -16   6   5       18.93       28.36      2.98 o 
 -15   6   5        0.58        5.32      2.59 o 
 -14   6   5       94.76       73.96      4.45 o 
 -13   6   5      226.22      222.66      4.95 o 
 -12   6   5        5.41       10.41      2.32 o 
 -11   6   5       44.19       36.14      2.51 o 
 -10   6   5      123.91      109.69      3.57 o 
  -9   6   5       24.87       32.54      2.32 o 
  -8   6   5       38.90       44.55      2.28 o 
  -7   6   5      126.09      135.94      2.98 o 
  -6   6   5      195.92      195.83      3.37 o 
  -5   6   5      552.00      439.61      4.99 o 
  -4   6   5       45.45       23.54      1.75 o 
  -3   6   5      700.93      637.46      6.60 o 
  -2   6   5      148.40      205.78      7.95 o 
  -1   6   5        7.19        4.45      1.59 o 
   0   6   5      488.68      534.52      5.81 o 
   1   6   5       26.97       23.33      1.86 o 
   2   6   5       47.49       59.55      2.40 o 
   3   6   5        0.07        0.75      1.30 o 
   4   6   5        0.20        2.11      1.70 o 
   5   6   5       59.42       54.57      2.16 o 
   6   6   5       14.72       13.09      1.46 o 
   7   6   5       18.04       10.87      1.46 o 
   8   6   5      230.05      188.55      4.20 o 
   9   6   5      104.35       98.42      3.81 o 
  10   6   5       74.58       91.94      3.75 o 
  11   6   5      272.03      303.77      6.59 o 
  12   6   5       36.93       25.72      3.72 o 
  13   6   5        0.02       -3.86      3.11 o 
  14   6   5      169.04      168.35      6.06 o 
  15   6   5       20.10       21.38      3.71 o 
  16   6   5       50.05       35.32      4.25 o 
  17   6   5       22.45       22.61      3.72 o 
  18   6   5        6.96        5.23      3.64 o 
  19   6   5       58.44       69.73      4.99 o 
 -20   7   5        2.70        9.68      5.52 o 
 -19   7   5       41.41       67.67     10.09 o 
 -18   7   5        4.32        7.68      4.47 o 
 -17   7   5        0.31       -0.37      3.51 o 
 -16   7   5       11.49       10.88      2.86 o 
 -15   7   5       78.47       87.41      3.99 o 
 -14   7   5      219.40      235.77      5.44 o 
 -13   7   5      134.96      123.28      4.67 o 
 -12   7   5       59.22       57.16      3.83 o 
 -11   7   5        5.95        0.58      2.71 o 
 -10   7   5       20.11       28.01      2.51 o 
  -9   7   5       60.34       54.73      2.82 o 
  -8   7   5      156.13      161.47      4.31 o 
  -7   7   5     1129.27     1100.13      9.98 o 
  -6   7   5       61.12       45.19      2.28 o 
  -5   7   5      565.46      586.41      6.40 o 
  -4   7   5      139.45      176.38      3.49 o 
  -3   7   5       82.67       95.79      3.33 o 
  -2   7   5       29.39       37.23      2.06 o 
  -1   7   5      251.71      207.93      3.68 o 
   0   7   5       73.35       64.32      2.66 o 
   1   7   5       61.02       61.03      2.55 o 
   2   7   5        7.80        7.82      1.62 o 
   3   7   5       19.46       16.69      1.68 o 
   4   7   5        4.03        1.50      1.86 o 
   5   7   5        1.15        1.50      1.79 o 
   6   7   5        2.13        1.80      1.51 o 
   7   7   5       26.21       29.53      3.64 o 
   8   7   5       17.96       24.59      2.50 o 
   9   7   5       26.40       27.01      2.77 o 
  10   7   5       65.15       61.40      4.02 o 
  11   7   5       44.02       46.55      3.89 o 
  12   7   5        7.82        7.19      3.34 o 
  13   7   5        3.48        2.66      3.42 o 
  14   7   5        1.24        1.06      3.58 o 
  15   7   5       36.54       40.25      4.17 o 
  16   7   5        0.24       -0.88      3.70 o 
  17   7   5       96.43       92.63      7.30 o 
  18   7   5        2.53        4.40      4.02 o 
 -18   8   5        0.29       -1.21      4.73 o 
 -17   8   5        2.17       -2.17      3.66 o 
 -16   8   5        9.07        6.27      3.89 o 
 -15   8   5       58.85       57.29      4.36 o 
 -14   8   5       15.47       13.85      2.97 o 
 -13   8   5       72.84       91.84      4.45 o 
 -12   8   5       32.49       44.03      3.19 o 
 -11   8   5       52.89       59.35      4.83 o 
 -10   8   5       54.20       37.04      3.00 o 
  -9   8   5       44.42       32.79      2.92 o 
  -8   8   5       27.95       19.91      2.55 o 
  -7   8   5       13.43        9.35      2.09 o 
  -6   8   5        6.15        5.20      2.00 o 
  -5   8   5       63.50       79.09      4.44 o 
  -4   8   5       26.57       32.46      3.18 o 
  -3   8   5      285.85      304.37     11.35 o 
  -2   8   5      282.60      273.82      9.82 o 
  -1   8   5       38.33       54.28      4.06 o 
   0   8   5      446.65      494.36      7.04 o 
   1   8   5     1117.67     1132.85     10.31 o 
   2   8   5       68.71       83.72      5.90 o 
   3   8   5       90.14       85.31      3.25 o 
   4   8   5      195.45      203.85      3.93 o 
   5   8   5       15.03       17.55      2.46 o 
   6   8   5       33.88       37.56      2.83 o 
   7   8   5        2.79        0.41      2.40 o 
   8   8   5       69.62       58.76      3.21 o 
   9   8   5       58.44       69.77      4.91 o 
  10   8   5       45.47       37.79      3.71 o 
  11   8   5        4.40        3.10      3.34 o 
  12   8   5        5.45        4.49      3.42 o 
  13   8   5        3.03       -3.36      3.49 o 
  14   8   5        0.02        0.31      3.82 o 
  15   8   5       22.84       21.20      4.35 o 
  16   8   5        7.29        5.77      4.02 o 
  17   8   5       31.65       28.10      4.55 o 
 -16   9   5        9.22        2.58      4.54 o 
 -15   9   5       11.93       15.68      4.63 o 
 -14   9   5       11.96        4.10      4.43 o 
 -13   9   5        2.40        7.02      4.08 o 
 -12   9   5       11.57       21.14      3.54 o 
 -11   9   5       28.31       38.04      3.30 o 
 -10   9   5        1.18       -1.23      3.21 o 
  -9   9   5       72.49       75.06      4.56 o 
  -8   9   5       53.08       56.03      3.76 o 
  -7   9   5      262.44      256.75      5.36 o 
  -6   9   5       71.24       56.18      2.76 o 
  -5   9   5      193.03      191.53      4.35 o 
  -4   9   5        0.69        6.19      2.23 o 
  -3   9   5        6.88       10.62      2.16 o 
  -2   9   5       23.88       35.28      2.47 o 
  -1   9   5       26.85       33.59      2.44 o 
   0   9   5       28.74       31.03      2.40 o 
   1   9   5       21.64       25.34      2.34 o 
   2   9   5      145.10      152.74      3.81 o 
   3   9   5       11.99       13.70      2.09 o 
   4   9   5        1.46        1.06      2.40 o 
   5   9   5       14.71       19.50      2.65 o 
   6   9   5       56.26       58.79      3.24 o 
   7   9   5       18.11       12.78      2.74 o 
   8   9   5       33.83       31.96      3.65 o 
   9   9   5        6.47        1.24      3.23 o 
  10   9   5       70.82       49.70      4.17 o 
  11   9   5       37.87       30.70      3.94 o 
  12   9   5        0.16       -5.59      3.73 o 
  13   9   5       17.34       11.81      4.24 o 
  14   9   5        3.71        4.67      3.79 o 
  15   9   5        1.83       -2.28      4.80 o 
 -14  10   5       11.75        8.98      4.82 o 
 -13  10   5       13.47        6.77      4.54 o 
 -12  10   5       22.47       23.65      4.63 o 
 -11  10   5      107.78       99.73      6.28 o 
 -10  10   5       30.96       44.76      3.92 o 
  -9  10   5       48.65       37.31      3.75 o 
  -8  10   5       63.47       69.69      4.23 o 
  -7  10   5       10.43       11.41      3.31 o 
  -6  10   5       39.08       38.37      3.68 o 
  -5  10   5       46.04       34.82      3.16 o 
  -4  10   5      360.16      359.06      7.87 o 
  -3  10   5      485.53      464.85      6.36 o 
  -2  10   5        0.01        0.36      2.25 o 
  -1  10   5        3.27        4.74      2.32 o 
   0  10   5      172.00      154.84      4.79 o 
   1  10   5       59.08       63.28      3.18 o 
   2  10   5        0.65       -3.80      2.61 o 
   3  10   5        3.18        1.24      2.65 o 
   4  10   5      164.31      197.88      5.29 o 
   5  10   5       26.80       23.64      2.98 o 
   6  10   5       78.05       68.95      3.75 o 
   7  10   5        1.32        6.65      3.23 o 
   8  10   5        3.41        3.11      3.34 o 
   9  10   5        2.38       -0.33      3.42 o 
  10  10   5        3.07        5.69      3.71 o 
  11  10   5        0.34       -3.76      3.61 o 
  12  10   5        0.10       -1.84      3.71 o 
  13  10   5       35.13       30.10      4.54 o 
 -11  11   5        8.15        8.51      4.63 o 
 -10  11   5        1.27        1.73      4.43 o 
  -9  11   5       21.53       24.53      4.76 o 
  -8  11   5        3.62        5.62      3.41 o 
  -7  11   5       43.11       39.64      4.12 o 
  -6  11   5       35.83       42.00      3.98 o 
  -5  11   5      217.50      252.28      6.69 o 
  -4  11   5       31.85       42.52      3.87 o 
  -3  11   5        6.15        3.21      2.85 o 
  -2  11   5        0.42       -0.29      2.81 o 
  -1  11   5       43.13       42.20      3.32 o 
   0  11   5        3.02        4.92      3.39 o 
   1  11   5       22.01       19.28      3.55 o 
   2  11   5        9.97        9.90      3.46 o 
   3  11   5        1.00        0.40      3.34 o 
   4  11   5       13.52        8.02      3.06 o 
   5  11   5       13.10        5.74      3.51 o 
   6  11   5        3.82        4.17      3.61 o 
   7  11   5        0.03       -1.37      3.34 o 
   8  11   5        0.84       -1.67      3.51 o 
   9  11   5        0.57       -3.00      3.71 o 
  10  11   5        2.13        0.55      3.98 o 
  -7  12   5       36.33       51.26      5.18 o 
  -6  12   5        6.10        8.84      4.52 o 
  -5  12   5        2.16        3.36      3.75 o 
  -4  12   5       16.96       15.13      3.87 o 
  -3  12   5        8.05       18.92      4.63 o 
  -2  12   5        4.13        2.16      3.73 o 
  -1  12   5        0.01       -4.62      3.36 o 
   0  12   5       24.46       29.15      4.13 o 
   1  12   5       35.44       33.68      4.26 o 
   2  12   5        7.71        6.32      3.71 o 
   3  12   5        7.92       -0.26      3.65 o 
   4  12   5        0.78        1.74      4.14 o 
   5  12   5       55.98       57.01      5.43 o 
 -24   0   6       39.97       52.24      6.36 o 
 -22   0   6        8.07        8.26      4.60 o 
 -20   0   6       67.81       77.53      5.83 o 
 -18   0   6        1.30        3.19      3.88 o 
 -16   0   6      127.27      138.18      6.70 o 
 -14   0   6      579.20      575.86     14.85 o 
 -12   0   6       78.27      101.39      3.78 o 
 -10   0   6      538.71      450.77      6.29 o 
  -8   0   6        6.74        5.93      3.83 o 
  -6   0   6     1357.21     1435.47     15.00 o 
  -4   0   6     4452.28     4646.70     47.23 o 
  -2   0   6    68416.90    61444.89    939.65 o 
   0   0   6    22291.78    21192.41    217.58 o 
   2   0   6     8883.20     8883.38     90.14 o 
   4   0   6      774.69      739.18      8.54 o 
   6   0   6     1822.00     2203.03     22.81 o 
   8   0   6     2521.97     2607.92     26.94 o 
  10   0   6        1.76        8.59      1.74 o 
  12   0   6      643.41      605.15      8.52 o 
  14   0   6      150.70      182.46      4.88 o 
  16   0   6        0.09       -1.06      2.67 o 
  18   0   6        1.50       -2.69      2.73 o 
  20   0   6        4.02        6.71      9.93 o 
  22   0   6       34.37       60.34      9.57 o 
 -24   1   6       40.80       57.04      4.50 o 
 -23   1   6       29.55       33.51      3.87 o 
 -22   1   6       77.06       79.03      4.50 o 
 -21   1   6        8.63       12.48      3.05 o 
 -20   1   6       12.66       11.12      3.02 o 
 -19   1   6       38.60       40.25      3.36 o 
 -18   1   6      151.01      134.37      4.27 o 
 -17   1   6       16.31       20.81      2.61 o 
 -16   1   6      262.10      275.84      5.13 o 
 -15   1   6      565.58      533.99      5.83 o 
 -14   1   6        4.00        6.63      1.62 o 
 -13   1   6        2.11       -0.12      1.72 o 
 -12   1   6      133.96      143.12      3.40 o 
 -11   1   6     3280.65     3163.69     26.27 o 
 -10   1   6      625.95      618.71      5.73 o 
  -9   1   6       26.34       18.65      1.43 o 
  -8   1   6        1.16        2.69      0.85 o 
  -7   1   6     2178.58     2131.15     15.57 o 
  -6   1   6    10981.51    11048.86     79.10 o 
  -5   1   6     1435.88     1524.54     11.26 o 
  -4   1   6    14302.06    13646.19     98.61 o 
  -3   1   6    20762.89    19883.89    138.51 o 
  -2   1   6     6631.88     6449.65     43.31 o 
  -1   1   6     4925.99     4879.37     33.59 o 
   0   1   6     1028.55      861.04      6.02 o 
   1   1   6      411.52      359.46      4.17 o 
   2   1   6        2.91        2.56      0.77 o 
   3   1   6        1.10        0.26      0.43 o 
   4   1   6      574.49      503.52      4.38 o 
   5   1   6      286.96      277.41      3.50 o 
   6   1   6     3918.19     4254.13     30.19 o 
   7   1   6        6.65        3.61      1.00 o 
   8   1   6      237.78      225.96      2.91 o 
   9   1   6       34.09       37.77      1.60 o 
  10   1   6      966.54      980.64      8.28 o 
  11   1   6      127.50      125.56      2.82 o 
  12   1   6       48.97       53.18      2.32 o 
  13   1   6      424.60      405.20      4.89 o 
  14   1   6        0.88        0.00      1.73 o 
  15   1   6      650.49      600.77      6.60 o 
  16   1   6       61.25       51.24      2.58 o 
  17   1   6       56.65       54.70      2.55 o 
  18   1   6        1.19       -0.80      2.09 o 
  19   1   6       20.90       25.41      3.28 o 
  20   1   6       10.45        9.72      3.13 o 
  21   1   6        9.67        7.14      5.77 o 
  22   1   6       12.64       18.03      5.72 o 
 -23   2   6        6.80       11.90      3.55 o 
 -22   2   6       16.37       29.48      4.46 o 
 -21   2   6       22.51       22.41      3.34 o 
 -20   2   6        2.34        3.22      2.93 o 
 -19   2   6        7.68        6.01      2.70 o 
 -18   2   6       29.60       31.85      2.77 o 
 -17   2   6        6.75       14.62      2.64 o 
 -16   2   6        0.00        2.92      4.12 o 
 -15   2   6       12.05       26.83      2.98 o 
 -14   2   6       20.95       22.23      2.33 o 
 -13   2   6       61.34       88.46      3.20 o 
 -12   2   6        0.35       -0.71      1.53 o 
 -11   2   6      757.05      809.39      8.04 o 
 -10   2   6       82.11       77.39      2.48 o 
  -9   2   6        0.27        3.42      1.31 o 
  -8   2   6      239.99      215.18      2.43 o 
  -7   2   6     1731.03     1710.35     12.80 o 
  -6   2   6     3096.14     3089.30     22.11 o 
  -5   2   6      177.10      231.40      2.80 o 
  -4   2   6       17.56       21.07      0.98 o 
  -3   2   6     1979.67     1933.26     13.09 o 
  -2   2   6      330.10      333.65      3.48 o 
  -1   2   6      552.05      687.11      6.05 o 
   0   2   6      469.72      516.00      4.32 o 
   1   2   6      223.33      164.60      1.76 o 
   2   2   6     1122.13     1085.93      7.90 o 
   3   2   6       93.82      100.00      2.09 o 
   4   2   6      576.94      557.03      5.64 o 
   5   2   6       52.89       67.90      3.70 o 
   6   2   6     1934.60     2037.72     13.67 o 
   7   2   6      530.92      645.04      5.55 o 
   8   2   6        3.18        2.72      0.94 o 
   9   2   6       55.28       33.04      1.55 o 
  10   2   6       72.55       92.78      2.33 o 
  11   2   6      715.04      725.47      6.69 o 
  12   2   6      329.02      343.77      4.41 o 
  13   2   6      302.95      324.96      4.47 o 
  14   2   6       37.91       37.70      2.19 o 
  15   2   6      187.63      178.63      3.78 o 
  16   2   6       82.50       85.13      3.38 o 
  17   2   6        0.37        3.40      2.82 o 
  18   2   6      109.27       91.41      4.72 o 
  19   2   6      130.20      139.98      5.53 o 
  20   2   6        0.04        1.84      3.29 o 
  21   2   6        2.35       -0.90      3.55 o 
  22   2   6        6.24        8.19      8.13 o 
 -23   3   6       17.27       24.28      4.89 o 
 -22   3   6        0.11        5.67      3.61 o 
 -21   3   6        8.81        7.39      3.24 o 
 -20   3   6        7.68       10.34      2.77 o 
 -19   3   6        3.30        2.40      2.82 o 
 -18   3   6      191.57      179.59      4.86 o 
 -17   3   6        2.08        6.65      2.50 o 
 -16   3   6      204.75      237.75      5.34 o 
 -15   3   6     1157.17     1216.44     12.01 o 
 -14   3   6      785.27      779.92      8.56 o 
 -13   3   6        2.16       -0.80      1.86 o 
 -12   3   6       19.88       16.75      1.91 o 
 -11   3   6        2.08        9.45      1.57 o 
 -10   3   6        5.82        5.08      1.49 o 
  -9   3   6      276.38      276.50      4.01 o 
  -8   3   6      105.54      118.35      2.78 o 
  -7   3   6     2373.39     2420.15     20.51 o 
  -6   3   6      423.89      452.41      4.35 o 
  -5   3   6       84.64       59.56      2.19 o 
  -4   3   6     1572.63     1795.53     13.35 o 
  -3   3   6      322.43      266.90      2.58 o 
  -2   3   6      438.69      415.38      3.50 o 
  -1   3   6        4.06       15.64      0.89 o 
   0   3   6       34.67       10.05      1.15 o 
   1   3   6      898.98     1092.08      8.37 o 
   2   3   6      221.41      195.86      1.95 o 
   3   3   6      542.03      575.96      5.90 o 
   4   3   6       56.16       84.49      2.27 o 
   5   3   6     2577.89     2732.79     22.56 o 
   6   3   6      162.08      180.13      3.27 o 
   7   3   6        5.54        9.98      1.42 o 
   8   3   6        0.01        0.35      1.42 o 
   9   3   6      231.45      216.44      2.91 o 
  10   3   6       60.75       51.53      3.07 o 
  11   3   6      629.82      612.07      6.08 o 
  12   3   6      326.00      313.56      4.20 o 
  13   3   6       86.23       68.97      2.99 o 
  14   3   6      496.52      472.32      6.71 o 
  15   3   6       32.97       24.45      2.72 o 
  16   3   6        4.36        0.04      2.75 o 
  17   3   6        0.73       -2.22      2.87 o 
  18   3   6        0.06        1.97      2.82 o 
  19   3   6       15.61       16.82      3.31 o 
  20   3   6        3.12        5.58      4.25 o 
  21   3   6        1.14       -3.97      5.74 o 
 -22   4   6        0.49        1.85      5.04 o 
 -21   4   6       55.29       65.62      3.87 o 
 -20   4   6       39.02       35.69      4.16 o 
 -19   4   6       51.60       49.02      3.32 o 
 -18   4   6        6.72       15.14      2.72 o 
 -17   4   6       25.83       38.54      2.94 o 
 -16   4   6       76.83       65.89      3.29 o 
 -15   4   6        2.33        1.61      2.47 o 
 -14   4   6        0.87       -0.34      2.25 o 
 -13   4   6       32.34       29.94      2.47 o 
 -12   4   6        1.03       -2.45      1.74 o 
 -11   4   6      255.98      258.47      4.39 o 
 -10   4   6      183.06      183.62      3.48 o 
  -9   4   6      137.55      124.65      3.10 o 
  -8   4   6      789.99      869.64      8.41 o 
  -7   4   6        0.01        2.11      1.07 o 
  -6   4   6      183.88      170.54      2.61 o 
  -5   4   6      423.16      434.92      4.42 o 
  -4   4   6     2362.16     2490.44     18.28 o 
  -3   4   6       43.17       44.94      1.57 o 
  -2   4   6      716.77      946.48      7.69 o 
  -1   4   6      861.52      772.35      6.53 o 
   0   4   6       42.88       48.07      1.68 o 
   1   4   6     1126.87     1139.41     10.00 o 
   2   4   6      841.16      831.52      6.89 o 
   3   4   6      324.91      316.54      2.95 o 
   4   4   6      203.64      187.29      3.31 o 
   5   4   6      473.95      512.55      5.89 o 
   6   4   6       81.20       70.18      2.69 o 
   7   4   6      914.01      963.64      9.55 o 
   8   4   6        1.55       -0.25      1.60 o 
   9   4   6      248.02      242.67      4.23 o 
  10   4   6      317.80      350.32      5.69 o 
  11   4   6        2.10        2.76      1.97 o 
  12   4   6      353.13      386.46      7.30 o 
  13   4   6       80.89       82.92      5.57 o 
  14   4   6       10.93        8.16      3.11 o 
  15   4   6       12.46        7.35      3.20 o 
  16   4   6       55.12       46.05      3.64 o 
  17   4   6        2.27        8.23      3.20 o 
  18   4   6      298.12      303.13      7.02 o 
  19   4   6        8.08       14.97      3.64 o 
  20   4   6      116.34      130.35      5.83 o 
  21   4   6        9.32        4.88      3.70 o 
 -22   5   6        1.15       -4.11      4.43 o 
 -21   5   6        4.41        3.54      4.43 o 
 -20   5   6        0.02        3.17      2.89 o 
 -19   5   6       18.12       26.03      3.02 o 
 -18   5   6        0.10       14.13      3.00 o 
 -17   5   6      152.69      177.31      5.60 o 
 -16   5   6       31.29       28.86      2.90 o 
 -15   5   6      187.21      161.13      4.60 o 
 -14   5   6       21.55       26.12      2.81 o 
 -13   5   6       12.06       15.66      3.41 o 
 -12   5   6       68.72       51.37      2.75 o 
 -11   5   6       20.64       17.19      2.13 o 
 -10   5   6       18.78       21.50      2.09 o 
  -9   5   6      919.83     1000.37      9.84 o 
  -8   5   6        1.01        0.37      1.28 o 
  -7   5   6     1143.30     1170.68      9.79 o 
  -6   5   6     1580.47     1634.31     12.87 o 
  -5   5   6       91.79      138.81      2.52 o 
  -4   5   6      320.11      351.48      4.02 o 
  -3   5   6        4.30        2.23      1.13 o 
  -2   5   6       17.32       13.53      1.43 o 
  -1   5   6      378.49      320.48      3.71 o 
   0   5   6      173.86      224.91      3.47 o 
   1   5   6       14.79       23.94      1.49 o 
   2   5   6       61.55       56.47      2.08 o 
   3   5   6      420.47      465.15      4.83 o 
   4   5   6      416.74      411.98      4.30 o 
   5   5   6        0.85        2.59      1.56 o 
   6   5   6      225.00      238.96      4.04 o 
   7   5   6      169.66      162.89      3.65 o 
   8   5   6      277.41      255.31      4.48 o 
   9   5   6      382.03      391.57      5.73 o 
  10   5   6        0.10        5.62      4.14 o 
  11   5   6      595.43      549.90     10.47 o 
  12   5   6       40.70       48.68      3.65 o 
  13   5   6        0.07       -4.39      2.93 o 
  14   5   6       50.29       51.04      3.89 o 
  15   5   6        0.68       -2.21      2.87 o 
  16   5   6        2.93        8.63      3.26 o 
  17   5   6        2.34        1.35      3.31 o 
  18   5   6       17.46       13.58      3.54 o 
  19   5   6       12.54       13.96      3.79 o 
  20   5   6        0.16        1.89      3.84 o 
 -21   6   6        7.33       20.55      7.63 o 
 -20   6   6        3.06        0.99      4.57 o 
 -19   6   6       31.13       40.47      4.24 o 
 -18   6   6       25.11       31.11      3.12 o 
 -17   6   6        1.45        6.49      3.10 o 
 -16   6   6       18.33       25.96      2.94 o 
 -15   6   6        2.04        2.60      2.59 o 
 -14   6   6       20.95       21.66      2.83 o 
 -13   6   6      221.44      263.80      6.66 o 
 -12   6   6       42.06       50.36      2.89 o 
 -11   6   6      205.67      200.18      4.38 o 
 -10   6   6       25.14       21.26      2.32 o 
  -9   6   6      130.44      185.55      4.01 o 
  -8   6   6       84.56      111.79      2.90 o 
  -7   6   6       68.21       61.62      2.47 o 
  -6   6   6      288.20      280.69      3.93 o 
  -5   6   6       85.68       79.42      2.56 o 
  -4   6   6     1233.69     1361.52     11.26 o 
  -3   6   6      445.34      563.57      5.86 o 
  -2   6   6      176.77      170.76      3.11 o 
  -1   6   6      285.50      371.02      4.45 o 
   0   6   6       24.14       20.73      1.72 o 
   1   6   6      236.32      304.66      3.96 o 
   2   6   6       70.73       87.32      2.49 o 
   3   6   6       94.38       69.21      2.23 o 
   4   6   6       27.89       23.29      1.62 o 
   5   6   6      104.59      128.34      2.52 o 
   6   6   6       98.88       76.69      2.13 o 
   7   6   6       94.90       72.44      3.25 o 
   8   6   6       58.10       81.94      3.71 o 
   9   6   6      120.46      117.30      3.98 o 
  10   6   6       43.03       33.79      5.42 o 
  11   6   6       55.00       67.49      4.30 o 
  12   6   6      170.27      126.60      5.35 o 
  13   6   6        6.93       -0.88      3.05 o 
  14   6   6       41.73       37.27      3.80 o 
  15   6   6       70.77       67.67      4.48 o 
  16   6   6        0.14        1.56      3.49 o 
  17   6   6       93.18       83.86      6.16 o 
  18   6   6        6.34        7.33      3.87 o 
  19   6   6       66.10       60.13      4.93 o 
 -20   7   6        0.03       -2.68      4.73 o 
 -19   7   6        4.31       10.27      4.98 o 
 -18   7   6       38.12       43.80      4.30 o 
 -17   7   6        6.86        4.30      4.57 o 
 -16   7   6        0.50        3.50      2.79 o 
 -15   7   6        9.81       13.26      2.89 o 
 -14   7   6       68.93       54.77      3.48 o 
 -13   7   6       32.01       44.06      3.23 o 
 -12   7   6      590.19      644.36      8.26 o 
 -11   7   6       63.68       68.01      3.40 o 
 -10   7   6      199.24      229.09      5.99 o 
  -9   7   6       15.55       12.07      2.32 o 
  -8   7   6       70.31       77.86      3.09 o 
  -7   7   6       41.12       45.68      2.35 o 
  -6   7   6      436.16      389.67      5.09 o 
  -5   7   6      257.34      206.45      3.71 o 
  -4   7   6       64.85       72.03      2.70 o 
  -3   7   6       17.62       14.92      1.60 o 
  -2   7   6       32.06       32.42      1.89 o 
  -1   7   6       78.02       77.41      2.93 o 
   0   7   6       62.76       79.53      2.80 o 
   1   7   6        0.72        0.09      1.55 o 
   2   7   6       17.64       15.93      1.67 o 
   3   7   6       30.76       43.22      2.15 o 
   4   7   6       65.03       53.46      2.21 o 
   5   7   6        0.01        3.49      1.51 o 
   6   7   6      159.60      197.00      4.48 o 
   7   7   6       36.78       52.32      2.98 o 
   8   7   6      298.12      275.79      5.31 o 
   9   7   6      150.80      125.15      5.16 o 
  10   7   6      227.10      224.74      7.31 o 
  11   7   6        3.72       -0.90      3.05 o 
  12   7   6      183.33      156.82      9.16 o 
  13   7   6      102.60      109.25      5.52 o 
  14   7   6        3.22        2.92      3.61 o 
  15   7   6       12.82       16.10      3.80 o 
  16   7   6        8.97       12.96      4.02 o 
  17   7   6        0.87        4.63      3.84 o 
  18   7   6       13.57       13.06      4.16 o 
 -18   8   6        2.88       -1.75      4.43 o 
 -17   8   6        4.17        8.76      4.54 o 
 -16   8   6       33.99       32.00      4.73 o 
 -15   8   6       63.06       67.85      5.35 o 
 -14   8   6        7.33        9.04      2.94 o 
 -13   8   6       69.04       54.46      3.53 o 
 -12   8   6      118.94      126.80      5.54 o 
 -11   8   6        6.39        2.97      2.65 o 
 -10   8   6       51.98       56.80      3.26 o 
  -9   8   6        6.37       10.18      2.58 o 
  -8   8   6        8.18        4.02      2.31 o 
  -7   8   6      138.38      137.46      3.88 o 
  -6   8   6      115.03      118.05      3.78 o 
  -5   8   6       16.20       15.18      3.13 o 
  -4   8   6      283.45      263.24      4.63 o 
  -3   8   6      818.84      746.73     10.64 o 
  -2   8   6      155.14      198.11      7.40 o 
  -1   8   6       50.98       43.38      3.61 o 
   0   8   6        1.39       -0.19      2.96 o 
   1   8   6       66.02       96.11      5.64 o 
   2   8   6       62.20       62.14      2.82 o 
   3   8   6        0.27       -0.65      1.80 o 
   4   8   6       33.27       35.14      2.80 o 
   5   8   6      224.71      241.51      4.94 o 
   6   8   6       61.74       53.10      3.01 o 
   7   8   6      203.22      164.52      4.75 o 
   8   8   6      117.14      100.59      4.36 o 
   9   8   6       14.95       18.15      3.39 o 
  10   8   6        3.69        5.64      3.05 o 
  11   8   6        4.54        0.81      3.19 o 
  12   8   6        4.58       -2.93      3.31 o 
  13   8   6        6.19        1.93      5.10 o 
  14   8   6       86.96       77.95      5.09 o 
  15   8   6       12.73        5.88      3.93 o 
  16   8   6        2.98        1.09      4.78 o 
  17   8   6        2.32        3.64      4.09 o 
 -16   9   6        0.84       -1.62      5.17 o 
 -15   9   6        4.70       -0.07      4.19 o 
 -14   9   6        0.13       -4.11      4.19 o 
 -13   9   6       19.21       20.23      4.54 o 
 -12   9   6       75.65       86.85      4.79 o 
 -11   9   6      123.35      122.77      5.17 o 
 -10   9   6        2.39        8.92      3.21 o 
  -9   9   6      223.24      249.35      6.13 o 
  -8   9   6       33.92       27.91      3.37 o 
  -7   9   6        4.81        6.56      2.58 o 
  -6   9   6       15.47       20.65      2.43 o 
  -5   9   6      102.86      124.76      3.86 o 
  -4   9   6       43.91       42.39      2.59 o 
  -3   9   6      100.71      125.24      3.72 o 
  -2   9   6        0.06        2.90      2.16 o 
  -1   9   6        3.47        1.47      2.16 o 
   0   9   6       72.86       63.25      3.13 o 
   1   9   6       43.11       36.64      2.40 o 
   2   9   6        0.24        2.71      1.99 o 
   3   9   6        5.20        3.50      2.46 o 
   4   9   6        0.01       -1.83      2.31 o 
   5   9   6      110.01      109.96      4.24 o 
   6   9   6       12.18        5.47      2.65 o 
   7   9   6        0.78       -3.85      2.57 o 
   8   9   6       25.13       24.79      3.47 o 
   9   9   6       48.94       38.61      4.73 o 
  10   9   6       11.49        8.07      3.42 o 
  11   9   6        8.32        3.44      3.61 o 
  12   9   6       12.82       17.38      4.14 o 
  13   9   6       96.63       96.23      5.55 o 
  14   9   6       16.17       14.69      4.34 o 
  15   9   6        0.59       -5.41      3.84 o 
 -14  10   6        0.13       -6.65      4.43 o 
 -13  10   6        2.53        2.78      4.43 o 
 -12  10   6        0.05        0.96      4.00 o 
 -11  10   6        5.99        4.39      4.33 o 
 -10  10   6       81.05       78.38      4.78 o 
  -9  10   6       25.71       32.00      3.75 o 
  -8  10   6       23.36       28.67      3.68 o 
  -7  10   6       12.74        7.40      3.16 o 
  -6  10   6       21.28       15.22      3.25 o 
  -5  10   6        0.73        5.62      2.78 o 
  -4  10   6       63.49       78.70      4.00 o 
  -3  10   6        4.48       12.27      2.81 o 
  -2  10   6       52.05       44.62      3.28 o 
  -1  10   6       67.05       68.42      3.64 o 
   0  10   6       77.89       71.40      3.72 o 
   1  10   6        0.13       -2.54      2.53 o 
   2  10   6       18.37       24.24      3.00 o 
   3  10   6       22.81       21.70      3.06 o 
   4  10   6        0.53        5.40      2.73 o 
   5  10   6       11.12       11.45      2.98 o 
   6  10   6      181.26      164.45      5.26 o 
   7  10   6      125.82      146.33      5.72 o 
   8  10   6       14.05        9.77      3.65 o 
   9  10   6       44.78       45.30      4.26 o 
  10  10   6       18.17        8.74      3.80 o 
  11  10   6        2.68       -2.04      3.54 o 
  12  10   6        0.84       -3.39      3.64 o 
  13  10   6        5.11        1.47      4.46 o 
 -11  11   6        8.51        6.52      4.63 o 
 -10  11   6        5.33        9.80      4.52 o 
  -9  11   6        0.00       -2.83      3.90 o 
  -8  11   6       63.04       70.92      4.50 o 
  -7  11   6        5.51        4.24      3.49 o 
  -6  11   6        0.15        9.82      3.41 o 
  -5  11   6        7.72       18.66      3.54 o 
  -4  11   6        9.24       11.17      4.10 o 
  -3  11   6        1.55       -0.46      2.77 o 
  -2  11   6        2.52        0.99      2.81 o 
  -1  11   6        0.33        1.92      3.36 o 
   0  11   6        1.97        2.64      3.36 o 
   1  11   6        9.92       16.36      3.65 o 
   2  11   6       33.99       32.88      3.83 o 
   3  11   6        0.04        0.93      3.34 o 
   4  11   6       25.90       34.35      3.98 o 
   5  11   6        6.38        9.38      4.05 o 
   6  11   6        1.19       -4.70      4.05 o 
   7  11   6        2.75        1.92      4.21 o 
   8  11   6        5.32        3.50      4.30 o 
   9  11   6       10.86       10.36      4.52 o 
  10  11   6        0.34       -0.96      5.67 o 
  -6  12   6        2.57        9.39      3.92 o 
  -5  12   6        1.63        6.14      3.80 o 
  -4  12   6       19.05       12.61      4.43 o 
  -3  12   6        0.56       -1.04      4.21 o 
  -2  12   6       30.62       25.35      4.10 o 
  -1  12   6        0.15       -3.75      3.65 o 
   0  12   6       14.74       13.87      4.02 o 
   1  12   6        4.17        3.67      3.73 o 
   2  12   6        6.53        1.95      3.61 o 
   3  12   6        5.82        9.52      3.76 o 
   4  12   6        2.27        7.96      4.48 o 
   5  12   6        2.80        8.46      4.57 o 
 -23   0   7      122.09      142.88      8.48 o 
 -21   0   7       17.60       18.84      5.89 o 
 -19   0   7        0.01        2.07      4.07 o 
 -17   0   7        2.87       11.37      3.22 o 
 -15   0   7     2434.00     2301.29     29.73 o 
 -13   0   7      322.40      300.30      5.86 o 
 -11   0   7      136.74      113.29      3.78 o 
  -9   0   7     6231.10     6509.54     64.86 o 
  -7   0   7     5237.50     5170.75     51.69 o 
  -5   0   7      758.42      762.59      8.73 o 
  -3   0   7     6647.58     6631.48     67.56 o 
  -1   0   7      230.93      179.81      2.91 o 
   1   0   7      142.93      150.59      2.67 o 
   3   0   7    18656.76    18734.04    187.22 o 
   5   0   7      405.76      447.08      5.85 o 
   7   0   7       66.74       66.41      4.73 o 
   9   0   7      472.24      419.69      6.15 o 
  11   0   7        0.09        2.49      1.74 o 
  13   0   7      118.93      124.82      4.36 o 
  15   0   7      730.98      605.12      9.51 o 
  17   0   7        7.56        6.58      2.82 o 
  19   0   7       22.01       17.96      3.92 o 
  21   0   7       37.44       31.64      8.09 o 
 -23   1   7        5.53       11.75      3.62 o 
 -22   1   7       13.45       14.97      3.31 o 
 -21   1   7        7.10        4.10      3.40 o 
 -20   1   7        2.73        2.82      2.91 o 
 -19   1   7        0.98        1.50      2.74 o 
 -18   1   7      196.95      188.69      5.35 o 
 -17   1   7     2129.17     2065.47     20.30 o 
 -16   1   7     1507.09     1428.77     13.38 o 
 -15   1   7      847.81      757.84      7.39 o 
 -14   1   7       40.84       43.47      3.24 o 
 -13   1   7     1706.26     1647.40     13.12 o 
 -12   1   7        0.77       -0.94      1.22 o 
 -11   1   7        2.43        2.38      1.78 o 
 -10   1   7       24.41       22.26      1.47 o 
  -9   1   7      153.75      137.97      2.50 o 
  -8   1   7     4406.87     4487.01     31.89 o 
  -7   1   7       60.35       56.45      1.68 o 
  -6   1   7      327.97      314.87      3.39 o 
  -5   1   7        4.13        0.91      0.82 o 
  -4   1   7     1613.03     1729.49     12.71 o 
  -3   1   7     1615.26     1795.45     12.18 o 
  -2   1   7     2308.52     2308.60     15.36 o 
  -1   1   7     4355.24     4284.07     28.39 o 
   0   1   7      423.02      424.51      3.68 o 
   1   1   7      155.75      202.35      2.20 o 
   2   1   7      603.53      563.79      4.69 o 
   3   1   7     1393.47     1630.15     12.04 o 
   4   1   7      106.39      115.40      1.93 o 
   5   1   7      990.02     1370.83     10.43 o 
   6   1   7     6963.07     7634.62     55.35 o 
   7   1   7     2661.97     3083.73     22.21 o 
   8   1   7      402.31      370.30      3.94 o 
   9   1   7        0.00        0.38      1.00 o 
  10   1   7      275.70      281.26      3.68 o 
  11   1   7      316.27      334.65      4.14 o 
  12   1   7       75.66       76.86      2.66 o 
  13   1   7      273.97      243.52      3.94 o 
  14   1   7       88.38       68.43      2.97 o 
  15   1   7        1.55       -2.88      1.92 o 
  16   1   7        0.00       -2.88      1.92 o 
  17   1   7       10.52        5.19      1.94 o 
  18   1   7       35.16       41.50      3.34 o 
  19   1   7        2.62       -0.33      3.39 o 
  20   1   7        6.11        2.27      4.04 o 
  21   1   7        4.61       10.33      5.37 o 
  22   1   7        1.39       14.09      5.52 o 
 -23   2   7       18.37       27.95      3.80 o 
 -22   2   7        0.03        2.74      3.76 o 
 -21   2   7        0.19        1.56      2.96 o 
 -20   2   7        2.40        1.17      2.61 o 
 -19   2   7       52.31       55.26      3.62 o 
 -18   2   7       93.05       98.34      4.05 o 
 -17   2   7      106.67      107.21      4.79 o 
 -16   2   7      210.90      205.62      6.66 o 
 -15   2   7       95.09       91.45      6.35 o 
 -14   2   7     1119.92     1129.91     10.97 o 
 -13   2   7      239.69      234.75      4.34 o 
 -12   2   7      321.55      275.60      3.64 o 
 -11   2   7      425.64      432.80      4.61 o 
 -10   2   7     1118.10     1095.93      9.65 o 
  -9   2   7        3.45        7.53      0.96 o 
  -8   2   7        4.14       34.50      3.67 o 
  -7   2   7      578.06      622.78      5.50 o 
  -6   2   7       38.06       47.18      1.75 o 
  -5   2   7      216.53      182.62      2.34 o 
  -4   2   7     1107.34      962.32      7.02 o 
  -3   2   7     3411.51     3468.11     26.64 o 
  -2   2   7     2895.32     2770.77     21.43 o 
  -1   2   7      245.90      251.01      2.92 o 
   0   2   7     2778.94     2424.52     16.48 o 
   1   2   7       99.48       80.12      1.40 o 
   2   2   7       71.39      115.50      1.97 o 
   3   2   7      970.51      997.25      7.76 o 
   4   2   7      571.97      665.73      6.55 o 
   5   2   7       11.50        7.99      1.22 o 
   6   2   7        9.09       13.64      1.14 o 
   7   2   7       11.14        8.85      1.04 o 
   8   2   7       51.76       39.15      1.44 o 
   9   2   7       44.78       36.11      2.13 o 
  10   2   7       67.96       70.30      2.25 o 
  11   2   7       75.25       66.59      2.36 o 
  12   2   7       60.09       56.77      4.00 o 
  13   2   7     1086.96     1025.06      9.19 o 
  14   2   7      462.50      423.64      5.36 o 
  15   2   7      100.17       91.73      3.40 o 
  16   2   7      166.32      141.00      4.48 o 
  17   2   7       64.11       60.37      6.06 o 
  18   2   7       16.55       22.91      3.20 o 
  19   2   7       13.75       20.10      3.40 o 
  20   2   7       28.86       25.18      3.66 o 
  21   2   7        0.35        1.85      3.51 o 
 -23   3   7        9.97       17.86      3.64 o 
 -22   3   7        5.95        9.77      3.25 o 
 -21   3   7       31.70       35.86      3.93 o 
 -20   3   7        1.70        2.29      2.72 o 
 -19   3   7        1.60        6.19      2.66 o 
 -18   3   7        0.76        1.01      2.43 o 
 -17   3   7       34.99       35.80      3.02 o 
 -16   3   7      798.79      792.56      9.03 o 
 -15   3   7       27.99       34.81      2.85 o 
 -14   3   7      641.77      565.13      7.04 o 
 -13   3   7       23.12       27.22      2.20 o 
 -12   3   7      912.34      906.45      9.14 o 
 -11   3   7      218.22      206.21      3.99 o 
 -10   3   7      458.23      426.01      5.16 o 
  -9   3   7      526.83      626.02      6.59 o 
  -8   3   7      634.76      677.55      6.36 o 
  -7   3   7     1765.42     1894.69     14.33 o 
  -6   3   7      560.00      572.08      5.17 o 
  -5   3   7      499.69      598.36      5.29 o 
  -4   3   7     1918.01     1953.55     14.42 o 
  -3   3   7     5737.94     5949.94     47.39 o 
  -2   3   7      241.53      257.65      3.26 o 
  -1   3   7       40.12       50.19      1.61 o 
   0   3   7      209.48      257.10      2.48 o 
   1   3   7      807.27      839.02      6.76 o 
   2   3   7      267.18      254.01      2.36 o 
   3   3   7        0.80        0.44      0.99 o 
   4   3   7       46.53       54.24      2.15 o 
   5   3   7      682.49      687.47      6.95 o 
   6   3   7       58.47       29.44      1.76 o 
   7   3   7      111.41      105.02      2.85 o 
   8   3   7      622.90      653.20      7.06 o 
   9   3   7       52.06       57.70      2.61 o 
  10   3   7       87.77      105.52      3.08 o 
  11   3   7       93.42       97.49      2.52 o 
  12   3   7      500.12      461.51      6.80 o 
  13   3   7        0.40       -1.37      2.32 o 
  14   3   7      142.33      137.70      4.59 o 
  15   3   7       10.95        8.59      2.47 o 
  16   3   7       65.51       56.61      3.79 o 
  17   3   7        8.80        3.54      3.40 o 
  18   3   7        4.58        2.72      3.00 o 
  19   3   7        6.09        7.35      3.34 o 
  20   3   7        2.08        3.81      3.72 o 
  21   3   7        1.35        0.55      5.20 o 
 -22   4   7        2.09        7.90      3.61 o 
 -21   4   7        4.64        8.95      2.98 o 
 -20   4   7       25.88       30.71      3.19 o 
 -19   4   7        5.26        7.57      2.71 o 
 -18   4   7       76.42       87.44      4.62 o 
 -17   4   7       37.85       37.06      3.06 o 
 -16   4   7      122.81      118.03      4.34 o 
 -15   4   7        3.81       -2.92      2.95 o 
 -14   4   7      219.96      200.81      4.66 o 
 -13   4   7      104.40       84.82      5.65 o 
 -12   4   7      613.57      622.06      7.22 o 
 -11   4   7       41.93       29.16      2.07 o 
 -10   4   7       28.44       33.23      1.97 o 
  -9   4   7       59.92       54.95      2.57 o 
  -8   4   7     1240.76     1265.84     13.40 o 
  -7   4   7      210.98      234.62      3.74 o 
  -6   4   7      229.62      273.86      3.56 o 
  -5   4   7      179.61      186.08      2.76 o 
  -4   4   7     1022.78      945.60      7.84 o 
  -3   4   7        3.05        0.54      0.93 o 
  -2   4   7     1268.52     1415.17     10.98 o 
  -1   4   7      138.67      222.23      2.81 o 
   0   4   7      233.12      272.17      3.11 o 
   1   4   7       17.30       17.91      1.08 o 
   2   4   7       60.50       61.92      2.08 o 
   3   4   7     1494.44     1789.51     17.83 o 
   4   4   7       12.98        7.81      1.37 o 
   5   4   7       11.55       17.54      1.60 o 
   6   4   7        1.42        1.64      1.49 o 
   7   4   7       60.76       65.30      2.78 o 
   8   4   7        0.83       -2.29      1.53 o 
   9   4   7        2.11        1.71      2.08 o 
  10   4   7      686.83      700.11      8.43 o 
  11   4   7        0.12        0.31      2.13 o 
  12   4   7      363.94      372.09      7.26 o 
  13   4   7     1146.51     1078.16     11.36 o 
  14   4   7      143.11      131.90      5.95 o 
  15   4   7      507.70      472.14      8.15 o 
  16   4   7        5.39       15.74      3.20 o 
  17   4   7       30.36       30.23      3.64 o 
  18   4   7       67.45       94.51      5.62 o 
  19   4   7       37.52       54.44      4.23 o 
  20   4   7        1.12        4.40      3.70 o 
  21   4   7        6.04        5.88      3.72 o 
 -22   5   7       12.88        4.93      4.54 o 
 -21   5   7       23.10       32.33      5.01 o 
 -20   5   7        0.48        6.26      3.86 o 
 -19   5   7        0.18        9.38      3.44 o 
 -18   5   7       36.36       47.97      3.23 o 
 -17   5   7      306.58      316.42      5.90 o 
 -16   5   7        7.14        9.12      2.75 o 
 -15   5   7        0.15        2.54      2.98 o 
 -14   5   7      241.70      270.91      5.21 o 
 -13   5   7       14.85       11.50      2.43 o 
 -12   5   7        0.27       -0.11      2.20 o 
 -11   5   7        0.13        1.62      1.99 o 
 -10   5   7      143.37      169.44      3.91 o 
  -9   5   7      122.85      142.05      3.57 o 
  -8   5   7       49.60       51.96      2.43 o 
  -7   5   7        1.11        6.51      1.40 o 
  -6   5   7       32.93       39.59      1.93 o 
  -5   5   7      227.68      223.41      3.21 o 
  -4   5   7      405.36      457.39      4.71 o 
  -3   5   7       14.66        4.78      1.13 o 
  -2   5   7      155.50      165.29      2.68 o 
  -1   5   7      104.32       94.25      2.63 o 
   0   5   7      885.13      942.95      8.05 o 
   1   5   7      532.67      690.20      6.32 o 
   2   5   7       67.71       79.43      2.00 o 
   3   5   7      265.23      256.36      3.22 o 
   4   5   7      145.58      139.20      3.20 o 
   5   5   7      319.83      336.30      4.83 o 
   6   5   7       37.20       26.72      2.04 o 
   7   5   7        7.51        7.90      1.86 o 
   8   5   7       15.57       14.75      2.03 o 
   9   5   7      719.72      724.44      9.62 o 
  10   5   7       95.93      105.85      6.56 o 
  11   5   7       58.05       54.71      3.80 o 
  12   5   7        0.19        1.80      3.06 o 
  13   5   7        4.33        4.60      3.05 o 
  14   5   7        2.21       -0.99      2.99 o 
  15   5   7       46.92       37.18      3.87 o 
  16   5   7        2.28        3.45      3.20 o 
  17   5   7       20.22       13.78      3.58 o 
  18   5   7       28.48       24.91      3.84 o 
  19   5   7        0.01        3.07      3.64 o 
  20   5   7        3.44        4.41      3.75 o 
 -21   6   7        1.32        1.52      4.63 o 
 -20   6   7        2.02        8.41      6.80 o 
 -19   6   7        1.01        9.53      3.97 o 
 -18   6   7       18.36       23.19      3.16 o 
 -17   6   7       50.33       58.74      3.98 o 
 -16   6   7       94.03       91.38      4.29 o 
 -15   6   7        0.11       -2.44      2.51 o 
 -14   6   7       11.02        6.02      2.54 o 
 -13   6   7        2.87        0.07      2.34 o 
 -12   6   7      185.09      161.39      4.49 o 
 -11   6   7       59.94       63.99      3.18 o 
 -10   6   7        1.12       -0.98      1.99 o 
  -9   6   7       17.36       23.93      2.28 o 
  -8   6   7      172.37      197.88      3.43 o 
  -7   6   7       54.06       43.13      2.11 o 
  -6   6   7       37.23       31.56      1.87 o 
  -5   6   7      262.98      276.52      3.75 o 
  -4   6   7        5.33        2.47      1.32 o 
  -3   6   7      109.89       93.04      2.64 o 
  -2   6   7       88.17       59.42      2.37 o 
  -1   6   7      534.57      546.35      5.70 o 
   0   6   7       97.18      129.97      2.83 o 
   1   6   7        2.81        4.25      1.25 o 
   2   6   7       41.05       34.23      1.76 o 
   3   6   7      794.38      847.13      7.67 o 
   4   6   7       26.17       45.34      2.04 o 
   5   6   7      305.37      333.58      5.29 o 
   6   6   7       36.77       31.68      2.31 o 
   7   6   7        1.17       -1.39      2.03 o 
   8   6   7      245.30      202.64      4.64 o 
   9   6   7        5.60        1.61      2.66 o 
  10   6   7      178.30      167.47      5.64 o 
  11   6   7      482.04      450.26      6.74 o 
  12   6   7       16.95        8.49      3.23 o 
  13   6   7       62.00       67.68      4.35 o 
  14   6   7      132.77      157.54      6.80 o 
  15   6   7       69.57       64.86      4.64 o 
  16   6   7      200.00      199.01      6.63 o 
  17   6   7       37.42       37.22      4.23 o 
  18   6   7       10.29       11.02      4.02 o 
  19   6   7       14.63       17.77      4.23 o 
 -19   7   7        2.33       -0.52      4.54 o 
 -18   7   7       14.52       20.16      4.54 o 
 -17   7   7        1.52        6.35      2.94 o 
 -16   7   7       10.02        5.50      2.89 o 
 -15   7   7       14.53       10.58      2.75 o 
 -14   7   7        0.63       -0.08      2.75 o 
 -13   7   7       16.37       19.15      2.82 o 
 -12   7   7       19.07       20.18      2.69 o 
 -11   7   7       13.98       25.18      2.75 o 
 -10   7   7      245.15      239.78      6.32 o 
  -9   7   7      601.14      635.03      7.72 o 
  -8   7   7      100.04      118.84      3.38 o 
  -7   7   7       10.19        3.05      2.10 o 
  -6   7   7        5.42        6.37      2.25 o 
  -5   7   7        2.82        5.24      1.65 o 
  -4   7   7        1.70       -0.19      1.60 o 
  -3   7   7       36.03       23.50      1.84 o 
  -2   7   7       96.90       84.91      2.95 o 
  -1   7   7       15.20       17.48      1.82 o 
   0   7   7       17.06       18.74      1.71 o 
   1   7   7      138.83      150.77      3.28 o 
   2   7   7        3.99        2.51      1.40 o 
   3   7   7        1.19       -0.55      1.42 o 
   4   7   7        0.00        0.37      1.46 o 
   5   7   7      422.91      445.89      6.36 o 
   6   7   7       10.51        7.78      2.23 o 
   7   7   7       34.90       39.96      2.87 o 
   8   7   7        8.61        3.17      2.40 o 
   9   7   7        2.20       -2.39      2.53 o 
  10   7   7        4.92        0.35      3.35 o 
  11   7   7       78.16       74.21      5.84 o 
  12   7   7        0.77        1.46      3.31 o 
  13   7   7        0.12        1.43      3.37 o 
  14   7   7       25.16       22.85      3.96 o 
  15   7   7        1.22        0.00      3.49 o 
  16   7   7        3.33        2.50      3.70 o 
  17   7   7       56.50       53.62      4.61 o 
  18   7   7        6.66        8.32      4.23 o 
 -18   8   7       18.14        8.85      4.73 o 
 -17   8   7       30.28       22.71      4.73 o 
 -16   8   7        1.15       -3.36      4.30 o 
 -15   8   7       34.08       36.60      3.98 o 
 -14   8   7       57.73       55.25      4.08 o 
 -13   8   7       82.55       85.34      5.20 o 
 -12   8   7       91.34       91.74      4.78 o 
 -11   8   7        1.38        3.48      2.97 o 
 -10   8   7       14.81       14.96      2.78 o 
  -9   8   7       42.49       42.47      3.00 o 
  -8   8   7       18.74       31.88      2.75 o 
  -7   8   7      195.01      226.92      4.29 o 
  -6   8   7        6.32        5.60      1.92 o 
  -5   8   7       26.29       29.05      2.28 o 
  -4   8   7     1121.42     1163.57     10.60 o 
  -3   8   7       65.07       78.61      3.53 o 
  -2   8   7      479.02      534.52      6.35 o 
  -1   8   7        7.21       -0.64      3.18 o 
   0   8   7        7.27        4.03      2.41 o 
   1   8   7        0.45       -0.52      1.81 o 
   2   8   7        7.60        5.31      1.76 o 
   3   8   7       46.28       43.58      2.21 o 
   4   8   7      171.74      158.42      4.39 o 
   5   8   7       17.28       14.03      2.46 o 
   6   8   7       18.73       19.77      2.65 o 
   7   8   7       26.95       28.73      2.94 o 
   8   8   7       25.62       38.58      3.24 o 
   9   8   7      193.14      154.73      5.84 o 
  10   8   7       12.32       11.32      4.05 o 
  11   8   7       98.23       81.10      4.70 o 
  12   8   7       17.41       15.03      3.71 o 
  13   8   7        7.41        6.04      3.50 o 
  14   8   7        0.32        0.63      3.75 o 
  15   8   7        5.98        0.57      3.87 o 
  16   8   7        8.90        6.13      5.20 o 
 -16   9   7        1.34        0.52      4.54 o 
 -15   9   7        2.27       -0.44      4.54 o 
 -14   9   7       14.93        6.01      4.19 o 
 -13   9   7        2.56       -0.23      3.37 o 
 -12   9   7       79.13       82.94      5.25 o 
 -11   9   7        0.28        0.78      3.05 o 
 -10   9   7       62.72       56.63      3.80 o 
  -9   9   7       10.66        8.69      3.18 o 
  -8   9   7      161.83      181.39      9.35 o 
  -7   9   7      132.89      145.64      5.17 o 
  -6   9   7        0.81       -2.13      2.37 o 
  -5   9   7      112.38      123.05      4.47 o 
  -4   9   7        0.00        1.85      2.47 o 
  -3   9   7       21.30       33.42      2.81 o 
  -2   9   7       72.65       57.15      2.80 o 
  -1   9   7        3.37        1.86      1.87 o 
   0   9   7       38.51       37.70      2.32 o 
   1   9   7       14.76       18.07      2.13 o 
   2   9   7       77.04       74.31      3.58 o 
   3   9   7        0.90       -1.74      2.36 o 
   4   9   7        1.55        2.09      2.53 o 
   5   9   7       52.34       50.77      3.38 o 
   6   9   7        1.16        0.56      2.65 o 
   7   9   7        0.21        1.27      2.77 o 
   8   9   7      239.68      265.26      6.95 o 
   9   9   7        7.82        7.20      3.42 o 
  10   9   7      166.34      167.75      6.09 o 
  11   9   7       36.06       53.92      5.63 o 
  12   9   7       18.73        4.09      3.80 o 
  13   9   7       10.99        6.57      3.87 o 
  14   9   7       33.98       29.93      4.40 o 
 -14  10   7        4.24        2.66      4.19 o 
 -13  10   7        0.66       -2.71      4.30 o 
 -12  10   7       24.18       11.57      4.52 o 
 -11  10   7        0.17       -0.91      3.41 o 
 -10  10   7       26.34       24.16      3.75 o 
  -9  10   7       10.75        8.95      3.25 o 
  -8  10   7       44.78       57.32      4.11 o 
  -7  10   7        5.72        5.15      3.25 o 
  -6  10   7       27.82       29.01      3.49 o 
  -5  10   7      101.04       97.69      8.34 o 
  -4  10   7       32.86       31.80      3.19 o 
  -3  10   7        0.61       -1.47      2.58 o 
  -2  10   7       28.86       20.22      2.98 o 
  -1  10   7        5.77        6.01      2.63 o 
   0  10   7       42.73       42.44      3.65 o 
   1  10   7        2.90        4.51      3.28 o 
   2  10   7       82.93       73.00      4.20 o 
   3  10   7       16.24       10.38      3.28 o 
   4  10   7       39.79       41.11      3.31 o 
   5  10   7       22.46       31.29      3.17 o 
   6  10   7       11.89       21.19      3.27 o 
   7  10   7        0.01        3.79      3.23 o 
   8  10   7        1.78        1.23      3.34 o 
   9  10   7        4.70       13.68      4.48 o 
  10  10   7        0.31        1.44      3.68 o 
  11  10   7        1.30        0.43      4.57 o 
  12  10   7        4.15        0.80      4.46 o 
 -11  11   7       15.13        5.29      4.43 o 
 -10  11   7        0.00       -2.31      4.33 o 
  -9  11   7        4.46       -2.17      3.37 o 
  -8  11   7        0.18        9.34      3.54 o 
  -7  11   7       32.50       31.15      3.92 o 
  -6  11   7       56.51       63.72      4.43 o 
  -5  11   7       21.19       20.01      3.54 o 
  -4  11   7        0.00       -0.87      3.09 o 
  -3  11   7        2.37       -3.18      2.81 o 
  -2  11   7        4.11        7.63      3.48 o 
  -1  11   7      149.73      186.50      6.49 o 
   0  11   7        1.07        3.85      3.44 o 
   1  11   7       34.63       34.15      4.02 o 
   2  11   7        3.20        5.43      3.46 o 
   3  11   7        2.97        1.65      3.46 o 
   4  11   7        2.22        2.63      3.46 o 
   5  11   7        4.86        8.71      4.05 o 
   6  11   7        0.00        3.01      3.94 o 
   7  11   7        4.49        6.07      4.30 o 
   8  11   7        3.48        4.68      5.65 o 
   9  11   7       18.48        9.56      5.38 o 
  -6  12   7        2.55        3.00      3.64 o 
  -5  12   7       56.05       61.69      5.73 o 
  -4  12   7        0.17       -2.58      4.54 o 
  -3  12   7        1.02       -4.31      4.53 o 
  -2  12   7        0.40       -0.83      4.21 o 
  -1  12   7        0.86       -2.03      3.65 o 
   0  12   7        5.27        7.48      3.73 o 
   1  12   7       28.51       23.97      4.02 o 
   2  12   7        4.18        4.20      3.92 o 
   3  12   7       80.64       81.12      5.03 o 
   4  12   7        1.03       -0.54      4.30 o 
 -22   0   8        6.60        3.76      4.60 o 
 -20   0   8       72.32       51.09      5.13 o 
 -18   0   8       96.55       85.03      6.24 o 
 -16   0   8      635.90      614.36      9.65 o 
 -14   0   8       15.96       24.27      2.95 o 
 -12   0   8      147.91      155.48      4.21 o 
 -10   0   8     2668.88     2729.80     28.48 o 
  -8   0   8     1832.11     1866.03     19.82 o 
  -6   0   8      149.05      120.00      2.97 o 
  -4   0   8      426.97      408.98      9.93 o 
  -2   0   8      304.11      349.92      4.76 o 
   0   0   8     1988.00     1950.85     19.89 o 
   2   0   8      323.86      323.72      4.43 o 
   4   0   8     3759.75     4014.87     40.22 o 
   6   0   8     1709.00     2018.18     21.31 o 
   8   0   8       82.23       86.60      3.24 o 
  10   0   8       73.59       51.59      3.12 o 
  12   0   8      285.40      238.94      5.40 o 
  14   0   8      700.37      648.12     16.97 o 
  16   0   8        0.72        1.70      2.73 o 
  18   0   8        0.10       -2.35      3.16 o 
  20   0   8        7.07       12.51      6.62 o 
 -23   1   8        0.13       -1.03      3.82 o 
 -22   1   8        1.52        5.23      3.36 o 
 -21   1   8        6.67        9.01      3.66 o 
 -20   1   8        2.28        0.84      2.99 o 
 -19   1   8       33.10       38.29      3.25 o 
 -18   1   8      214.46      215.76      4.89 o 
 -17   1   8      134.84      153.48      5.43 o 
 -16   1   8      330.93      329.77      7.67 o 
 -15   1   8      184.10      178.93      5.81 o 
 -14   1   8     1815.74     1803.47     14.37 o 
 -13   1   8       24.38       19.53      1.86 o 
 -12   1   8     1726.84     1627.72     17.39 o 
 -11   1   8      220.41      233.61      3.31 o 
 -10   1   8      233.34      251.06      4.25 o 
  -9   1   8      768.33      871.25      7.35 o 
  -8   1   8     2122.30     2372.73     17.47 o 
  -7   1   8      992.35     1154.57      9.10 o 
  -6   1   8      551.73      614.21      5.38 o 
  -5   1   8     1373.19     1416.33     10.72 o 
  -4   1   8     5630.05     5572.56     41.40 o 
  -3   1   8       53.41       39.87      1.81 o 
  -2   1   8     5865.80     5769.57     39.31 o 
  -1   1   8        9.03        3.60      0.96 o 
   0   1   8     1266.80     1297.41      9.74 o 
   1   1   8        1.37        0.97      0.67 o 
   2   1   8        0.13        8.04      0.85 o 
   3   1   8       96.76       91.04      1.74 o 
   4   1   8     3451.23     3896.18     27.61 o 
   5   1   8       48.22       75.72      2.19 o 
   6   1   8     1408.04     1475.93     11.35 o 
   7   1   8      904.01      874.51      7.32 o 
   8   1   8      344.45      342.42      3.90 o 
   9   1   8      171.83      173.86      2.95 o 
  10   1   8      305.15      286.45      3.66 o 
  11   1   8       19.77       17.50      1.70 o 
  12   1   8        1.35       -1.79      1.43 o 
  13   1   8      131.70      110.99      3.95 o 
  14   1   8      120.78       76.99      3.00 o 
  15   1   8        2.61       -2.64      1.76 o 
  16   1   8       78.50       67.70      3.05 o 
  17   1   8        1.85        1.48      2.25 o 
  18   1   8      130.89      139.45      5.45 o 
  19   1   8       10.69       18.17      3.28 o 
  20   1   8       26.27       20.89      4.78 o 
  21   1   8        5.71       16.72      5.65 o 
 -23   2   8       10.98       19.52      3.80 o 
 -22   2   8       36.65       36.22      3.76 o 
 -21   2   8       14.73       13.31      3.50 o 
 -20   2   8        0.40       -4.28      2.85 o 
 -19   2   8       17.20       18.58      2.70 o 
 -18   2   8        0.02        0.31      2.46 o 
 -17   2   8       87.69      115.11      4.33 o 
 -16   2   8       94.53       99.13      4.09 o 
 -15   2   8       31.12       17.82      2.46 o 
 -14   2   8       21.52       23.46      2.27 o 
 -13   2   8      241.35      212.96      4.60 o 
 -12   2   8        1.05       -0.77      1.35 o 
 -11   2   8       30.73       17.97      1.35 o 
 -10   2   8      109.15      117.25      2.45 o 
  -9   2   8     1199.66     1412.27     11.06 o 
  -8   2   8     3786.58     4065.69     40.48 o 
  -7   2   8       74.40       88.17      2.21 o 
  -6   2   8      425.08      402.08      3.95 o 
  -5   2   8     2402.21     2765.01     19.96 o 
  -4   2   8      766.91      931.31      6.78 o 
  -3   2   8      776.45      991.55      8.51 o 
  -2   2   8       40.10       41.98      1.65 o 
  -1   2   8      536.09      534.11      5.10 o 
   0   2   8      381.64      458.80      3.69 o 
   1   2   8     2226.45     2525.84     18.26 o 
   2   2   8      125.98      145.02      2.10 o 
   3   2   8       61.37       51.76      2.43 o 
   4   2   8      172.77      146.82      1.69 o 
   5   2   8       11.02       20.39      1.48 o 
   6   2   8        5.91       -0.26      0.97 o 
   7   2   8       39.00       53.29      1.65 o 
   8   2   8      943.09      852.77      7.29 o 
   9   2   8      835.95      825.59      7.26 o 
  10   2   8      595.23      557.75      5.58 o 
  11   2   8        5.31        3.33      1.39 o 
  12   2   8     1479.62     1379.79     11.44 o 
  13   2   8      165.66      159.15      4.46 o 
  14   2   8        0.66       -0.82      1.89 o 
  15   2   8      329.61      282.19      5.55 o 
  16   2   8        8.70        6.63      2.47 o 
  17   2   8      142.70      143.81      5.26 o 
  18   2   8       31.74       30.12      3.40 o 
  19   2   8       13.51       24.00      3.40 o 
  20   2   8        3.97        3.69      3.34 o 
  21   2   8        4.99       12.31      4.14 o 
 -23   3   8       12.40       16.24      5.10 o 
 -22   3   8        1.94        1.90      5.20 o 
 -21   3   8        1.60        4.05      3.09 o 
 -20   3   8        6.85        9.19      2.74 o 
 -19   3   8       78.78       71.94      3.53 o 
 -18   3   8        3.90        7.37      2.61 o 
 -17   3   8       39.44       27.21      3.09 o 
 -16   3   8      776.11      754.77      8.88 o 
 -15   3   8       92.15       89.66      3.86 o 
 -14   3   8       17.23       12.20      2.37 o 
 -13   3   8       25.98       14.81      2.13 o 
 -12   3   8      615.99      602.09     10.41 o 
 -11   3   8        2.05       -1.05      1.56 o 
 -10   3   8       94.39       64.57      2.89 o 
  -9   3   8      397.07      452.42      4.72 o 
  -8   3   8       48.45       77.52      2.80 o 
  -7   3   8     3277.30     3348.80     24.22 o 
  -6   3   8      253.31      297.03      3.45 o 
  -5   3   8      193.40      228.78      2.82 o 
  -4   3   8      942.28     1011.27      8.83 o 
  -3   3   8       11.39       14.01      1.26 o 
  -2   3   8      538.32      571.19      5.53 o 
  -1   3   8       32.47       18.94      1.22 o 
   0   3   8       64.30       69.69      1.58 o 
   1   3   8       15.81       15.00      1.03 o 
   2   3   8     1127.65     1256.40      8.73 o 
   3   3   8      335.11      305.56      4.05 o 
   4   3   8       32.14       32.56      1.56 o 
   5   3   8      278.18      299.87      4.19 o 
   6   3   8      810.62      878.14      8.71 o 
   7   3   8      153.77      162.00      3.46 o 
   8   3   8      264.17      301.67      4.58 o 
   9   3   8       31.45       22.48      2.09 o 
  10   3   8       24.97       20.61      2.25 o 
  11   3   8      113.36       94.01      2.60 o 
  12   3   8       34.71       26.10      2.66 o 
  13   3   8       45.32       36.33      2.96 o 
  14   3   8        2.97       -0.43      2.51 o 
  15   3   8       13.35        9.03      2.53 o 
  16   3   8        8.13        2.80      3.82 o 
  17   3   8       12.76       13.47      3.20 o 
  18   3   8       28.33       30.97      3.64 o 
  19   3   8       97.67      113.25      5.36 o 
  20   3   8       10.77       10.62      3.58 o 
  21   3   8        6.58       13.69      3.79 o 
 -22   4   8       22.99       33.00      4.70 o 
 -21   4   8        1.35        2.98      3.46 o 
 -20   4   8       37.70       53.62      6.41 o 
 -19   4   8        7.60       11.40      3.05 o 
 -18   4   8      112.60      129.39      5.09 o 
 -17   4   8        0.02        0.51      2.70 o 
 -16   4   8        5.56        2.57      3.35 o 
 -15   4   8        0.14       -3.84      2.85 o 
 -14   4   8      235.49      185.44      4.55 o 
 -13   4   8       51.34       47.35      2.70 o 
 -12   4   8      436.46      428.93      6.54 o 
 -11   4   8       21.26       18.11      1.99 o 
 -10   4   8       71.76       65.32      2.75 o 
  -9   4   8       64.08       63.95      2.15 o 
  -8   4   8        7.04        7.00      1.28 o 
  -7   4   8      646.74      694.94      6.34 o 
  -6   4   8      683.07      692.87      6.67 o 
  -5   4   8      914.28      808.34      6.96 o 
  -4   4   8      298.32      341.86      3.72 o 
  -3   4   8      425.88      459.48      4.01 o 
  -2   4   8       39.79       34.55      1.76 o 
  -1   4   8       47.19       47.44      1.46 o 
   0   4   8       36.76       32.86      3.65 o 
   1   4   8     4714.36     5193.43     38.10 o 
   2   4   8      432.26      477.69      4.54 o 
   3   4   8      210.02      236.42      3.84 o 
   4   4   8      513.49      492.18      5.83 o 
   5   4   8      302.80      303.14      4.37 o 
   6   4   8       81.59       82.16      2.87 o 
   7   4   8        7.39        2.59      1.56 o 
   8   4   8      291.68      289.14      4.67 o 
   9   4   8      865.54      828.43      9.02 o 
  10   4   8      341.83      381.00     10.21 o 
  11   4   8      239.35      240.02      6.97 o 
  12   4   8      382.29      368.89      6.04 o 
  13   4   8      293.40      315.45      5.98 o 
  14   4   8        5.79        9.95      2.69 o 
  15   4   8       32.79       33.87      3.64 o 
  16   4   8      269.15      251.26      6.50 o 
  17   4   8       13.68       14.39      3.40 o 
  18   4   8       50.23       46.08      4.09 o 
  19   4   8        1.43        6.48      3.58 o 
  20   4   8        0.15        2.58      3.64 o 
 -21   5   8        4.55        5.75      3.08 o 
 -20   5   8        0.00        1.42      5.88 o 
 -19   5   8      140.66      143.14      7.47 o 
 -18   5   8       39.88       79.37      7.86 o 
 -17   5   8        2.08        9.30      2.81 o 
 -16   5   8       34.27       32.00      3.13 o 
 -15   5   8       26.10       26.83      4.38 o 
 -14   5   8      234.26      228.38      4.96 o 
 -13   5   8       13.79        7.38      2.50 o 
 -12   5   8      334.86      341.93      5.38 o 
 -11   5   8      125.21      122.96      4.11 o 
 -10   5   8      283.68      265.31      4.55 o 
  -9   5   8        1.74        6.81      1.41 o 
  -8   5   8     1624.83     1688.45     13.41 o 
  -7   5   8       20.53       39.74      1.97 o 
  -6   5   8       55.25       59.87      2.30 o 
  -5   5   8      121.86      137.79      2.85 o 
  -4   5   8       75.25       84.79      2.35 o 
  -3   5   8      613.87      770.29      6.88 o 
  -2   5   8      476.51      541.08      5.37 o 
  -1   5   8     1156.88     1306.24     10.57 o 
   0   5   8      103.09      107.93      2.29 o 
   1   5   8      136.14      134.89      3.64 o 
   2   5   8       45.41       42.46      2.08 o 
   3   5   8      106.20       91.96      4.06 o 
   4   5   8       35.33       46.94      2.43 o 
   5   5   8      445.71      525.58      6.43 o 
   6   5   8        2.30        6.55      1.79 o 
   7   5   8      626.10      629.63      7.45 o 
   8   5   8        1.21       -0.32      2.24 o 
   9   5   8      163.08      178.02      6.26 o 
  10   5   8      125.41      115.31      9.51 o 
  11   5   8        0.06        8.74      5.52 o 
  12   5   8      213.71      210.99      5.68 o 
  13   5   8      127.11      118.64      5.79 o 
  14   5   8       34.09       48.61      3.94 o 
  15   5   8        0.99        0.09      3.11 o 
  16   5   8       44.82       52.86      4.10 o 
  17   5   8        2.73        5.94      3.31 o 
  18   5   8        7.42        9.53      3.64 o 
  19   5   8        4.08        7.63      3.75 o 
 -20   6   8       24.31       35.15      3.89 o 
 -19   6   8        9.71       17.63      3.19 o 
 -18   6   8       55.54       56.90      4.03 o 
 -17   6   8        0.10        3.36      3.43 o 
 -16   6   8       40.59       47.28      5.50 o 
 -15   6   8       22.05       34.50      3.39 o 
 -14   6   8       68.93       66.75      4.98 o 
 -13   6   8        7.63        3.38      2.41 o 
 -12   6   8      509.19      510.94      6.90 o 
 -11   6   8      284.01      321.68      6.34 o 
 -10   6   8       37.46       40.90      2.58 o 
  -9   6   8       22.24       20.49      2.21 o 
  -8   6   8        8.65        8.26      1.56 o 
  -7   6   8        8.38        5.52      1.64 o 
  -6   6   8        1.37        0.28      1.44 o 
  -5   6   8      149.01      143.80      2.98 o 
  -4   6   8      220.17      201.81      3.37 o 
  -3   6   8       38.88       48.43      2.11 o 
  -2   6   8      305.72      287.14      3.93 o 
  -1   6   8      448.30      481.94      5.24 o 
   0   6   8      109.54      123.62      2.85 o 
   1   6   8       38.94       16.71      1.40 o 
   2   6   8      129.15      182.75      3.04 o 
   3   6   8        0.66        0.53      1.08 o 
   4   6   8      290.11      306.47      7.46 o 
   5   6   8       30.62       26.92      2.27 o 
   6   6   8      209.34      182.04      4.29 o 
   7   6   8        1.15        1.26      1.99 o 
   8   6   8        2.72        7.99      2.51 o 
   9   6   8       56.24       63.74      4.00 o 
  10   6   8      109.97      110.57      7.16 o 
  11   6   8      285.19      319.99     15.91 o 
  12   6   8        0.04        1.04      3.05 o 
  13   6   8      222.49      198.29      6.35 o 
  14   6   8      204.07      204.07      6.28 o 
  15   6   8       26.71       31.56      4.35 o 
  16   6   8       10.26       10.67      3.75 o 
  17   6   8        0.11        1.70      3.60 o 
  18   6   8        0.26       -5.55      3.70 o 
  19   6   8        2.59       -2.50      4.09 o 
 -19   7   8       40.62       56.04      5.35 o 
 -18   7   8       55.51       61.73      4.41 o 
 -17   7   8        0.72        0.68      3.25 o 
 -16   7   8       34.68       34.91      3.64 o 
 -15   7   8       41.96       39.09      3.46 o 
 -14   7   8       17.98       19.27      2.92 o 
 -13   7   8        3.91        9.26      2.75 o 
 -12   7   8        0.03       -2.37      2.32 o 
 -11   7   8       70.05       67.43      3.60 o 
 -10   7   8       15.58       29.63      2.65 o 
  -9   7   8       46.93       48.29      2.82 o 
  -8   7   8        0.04       -2.45      1.82 o 
  -7   7   8       72.35       77.11      3.31 o 
  -6   7   8        2.30       -2.19      2.25 o 
  -5   7   8       99.53      117.79      3.22 o 
  -4   7   8      341.84      356.30      4.63 o 
  -3   7   8      159.80      178.73      3.50 o 
  -2   7   8      109.31      143.81      3.90 o 
  -1   7   8       50.97       55.18      2.43 o 
   0   7   8        1.80        5.19      1.52 o 
   1   7   8        3.17        4.17      1.62 o 
   2   7   8        0.26        1.56      1.40 o 
   3   7   8       55.39       46.73      2.20 o 
   4   7   8       35.01       23.18      2.37 o 
   5   7   8       12.08        8.66      2.20 o 
   6   7   8        4.81        4.14      2.27 o 
   7   7   8        2.13        4.93      2.46 o 
   8   7   8       56.17       39.57      2.98 o 
   9   7   8        2.14        4.71      2.46 o 
  10   7   8       48.70       58.98      3.62 o 
  11   7   8      340.32      347.85      9.06 o 
  12   7   8      343.26      357.61      7.53 o 
  13   7   8       27.68       23.30      3.80 o 
  14   7   8        2.15       -4.52      3.49 o 
  15   7   8        6.37       -1.64      3.54 o 
  16   7   8       12.78        8.36      3.94 o 
  17   7   8        7.99        4.56      4.02 o 
 -18   8   8        0.97       -1.99      5.60 o 
 -17   8   8        0.43        0.88      4.54 o 
 -16   8   8        4.80        0.52      3.29 o 
 -15   8   8        0.37       -1.57      3.21 o 
 -14   8   8       10.91        7.42      3.37 o 
 -13   8   8       22.16       23.99      3.46 o 
 -12   8   8       46.19       42.61      4.14 o 
 -11   8   8      434.32      435.17      7.75 o 
 -10   8   8        9.65       15.49      3.21 o 
  -9   8   8      233.31      238.56      5.87 o 
  -8   8   8       23.22       29.53      3.25 o 
  -7   8   8       37.11       31.01      2.66 o 
  -6   8   8       44.19       56.25      3.03 o 
  -5   8   8      303.66      312.66      4.85 o 
  -4   8   8      192.63      220.09      4.25 o 
  -3   8   8       25.33       18.19      2.41 o 
  -2   8   8       98.00       81.96      3.29 o 
  -1   8   8      398.76      352.36      4.97 o 
   0   8   8       86.96       73.25      3.51 o 
   1   8   8       68.40       61.20      2.68 o 
   2   8   8       22.23       34.60      2.15 o 
   3   8   8       14.68        9.33      2.27 o 
   4   8   8       43.20       43.18      2.94 o 
   5   8   8      252.41      268.58      5.43 o 
   6   8   8      180.58      217.43      5.23 o 
   7   8   8       92.83      108.58      4.41 o 
   8   8   8        4.87        1.69      2.57 o 
   9   8   8      133.54      118.83      4.67 o 
  10   8   8       84.47      100.47      5.26 o 
  11   8   8        0.70        1.91      3.34 o 
  12   8   8        2.70        5.02      3.54 o 
  13   8   8        4.38        6.65      3.54 o 
  14   8   8       43.42       44.06      4.45 o 
  15   8   8        0.07       -7.26      4.89 o 
  16   8   8       47.68       51.96      4.67 o 
 -16   9   8        3.10        4.25      4.73 o 
 -15   9   8        0.62        1.62      4.43 o 
 -14   9   8        0.09        4.19      3.46 o 
 -13   9   8        8.31        9.13      3.54 o 
 -12   9   8       12.83       18.02      3.42 o 
 -11   9   8        4.56        2.58      3.25 o 
 -10   9   8        0.86       -1.96      2.93 o 
  -9   9   8      130.30      133.88      5.36 o 
  -8   9   8        2.68       -1.75      2.87 o 
  -7   9   8        0.83        7.93      2.87 o 
  -6   9   8       17.38       18.40      2.75 o 
  -5   9   8        2.87        3.58      2.43 o 
  -4   9   8       54.15       53.92      3.19 o 
  -3   9   8       16.48       21.81      2.63 o 
  -2   9   8        2.03        3.53      2.25 o 
  -1   9   8       16.26       12.42      2.54 o 
   0   9   8       14.57       12.98      2.36 o 
   1   9   8       11.04       12.40      2.49 o 
   2   9   8        0.41        0.38      2.31 o 
   3   9   8        5.41        5.04      2.53 o 
   4   9   8        4.02        5.33      2.65 o 
   5   9   8      134.25      128.16      4.57 o 
   6   9   8       18.30       27.26      3.17 o 
   7   9   8       33.53       28.40      3.24 o 
   8   9   8        0.25        3.27      3.23 o 
   9   9   8        1.78        5.19      3.47 o 
  10   9   8       77.99       93.10      9.27 o 
  11   9   8       87.39       70.85      4.90 o 
  12   9   8       48.70       45.36      4.51 o 
  13   9   8        6.16       -2.28      4.38 o 
  14   9   8        0.07       -2.56      4.57 o 
 -14  10   8       15.21        9.90      4.63 o 
 -13  10   8       13.50        7.49      4.43 o 
 -12  10   8        7.96        1.50      3.41 o 
 -11  10   8        4.11        3.09      3.41 o 
 -10  10   8       18.49       15.39      3.49 o 
  -9  10   8        3.21        5.36      3.31 o 
  -8  10   8       35.72       31.50      3.73 o 
  -7  10   8       10.01        3.93      3.20 o 
  -6  10   8      124.95      125.13      5.22 o 
  -5  10   8        6.64        6.20      3.11 o 
  -4  10   8       52.13       56.73      3.40 o 
  -3  10   8       26.69       29.63      2.98 o 
  -2  10   8        5.65        6.44      2.59 o 
  -1  10   8      103.70      101.43      5.13 o 
   0  10   8        2.05        3.52      3.28 o 
   1  10   8       36.13       31.83      3.65 o 
   2  10   8       74.23       62.22      4.20 o 
   3  10   8        1.24       -0.93      3.11 o 
   4  10   8       32.81       25.06      3.61 o 
   5  10   8       14.94        7.66      3.46 o 
   6  10   8       12.53        9.15      3.46 o 
   7  10   8       27.20       35.49      4.73 o 
   8  10   8       96.81      102.51      6.65 o 
   9  10   8        4.66        6.35      3.71 o 
  10  10   8       61.51       50.32      4.54 o 
  11  10   8        9.92        9.43      4.06 o 
  12  10   8       33.05       43.28      4.78 o 
 -10  11   8        4.77        4.64      3.62 o 
  -9  11   8        0.36       -2.12      3.49 o 
  -8  11   8       25.71       27.44      3.92 o 
  -7  11   8        0.07        4.62      3.62 o 
  -6  11   8       55.55       74.21      4.52 o 
  -5  11   8       21.63       15.72      3.64 o 
  -4  11   8       10.26        5.94      3.49 o 
  -3  11   8        0.77       -1.15      3.58 o 
  -2  11   8        9.07       15.20      3.65 o 
  -1  11   8        1.23        6.20      3.58 o 
   0  11   8       12.20       11.63      3.65 o 
   1  11   8        4.06        2.34      3.48 o 
   2  11   8        8.10        8.82      3.65 o 
   3  11   8        3.47        5.24      3.51 o 
   4  11   8       28.07       25.30      4.25 o 
   5  11   8        9.99        8.61      4.10 o 
   6  11   8        3.01        1.75      4.30 o 
   7  11   8        0.22        0.60      4.30 o 
   8  11   8       12.45       23.09      4.91 o 
  -5  12   8       10.93       10.72      4.76 o 
  -4  12   8        0.97        3.86      4.76 o 
  -3  12   8        3.45       -0.32      4.63 o 
  -2  12   8       10.05        9.76      4.63 o 
  -1  12   8        6.53        3.33      3.82 o 
   0  12   8        0.35       -0.17      3.55 o 
   1  12   8        1.11       -5.57      3.71 o 
   2  12   8        1.31        0.23      3.85 o 
   3  12   8        2.53        1.18      4.89 o 
 -23   0   9       61.90       62.10      6.36 o 
 -21   0   9       33.34       40.38      5.44 o 
 -19   0   9       82.79       86.32      6.70 o 
 -17   0   9       45.46       29.59      3.43 o 
 -15   0   9        2.04       -4.21      2.81 o 
 -13   0   9      580.17      558.96      8.38 o 
 -11   0   9      503.37      448.80      9.35 o 
  -9   0   9     3544.65     3858.04     39.30 o 
  -7   0   9     6110.66     6692.27     66.96 o 
  -5   0   9    14016.83    14753.22    149.73 o 
  -3   0   9     1073.48      940.96     10.69 o 
  -1   0   9     2242.29     2368.43     24.12 o 
   1   0   9     5201.61     6022.05     60.16 o 
   3   0   9     4829.66     5160.70     68.04 o 
   5   0   9      255.25      223.80      7.78 o 
   7   0   9     1241.95     1151.94     13.10 o 
   9   0   9     1006.10     1019.39     12.23 o 
  11   0   9       47.93       47.94      3.12 o 
  13   0   9       76.54       66.85      4.00 o 
  15   0   9       42.27       24.29      3.29 o 
  17   0   9       77.79       83.31      5.16 o 
  19   0   9      162.12      168.39      8.57 o 
  21   0   9       45.84       72.11      9.57 o 
 -23   1   9        2.87        3.14      3.46 o 
 -22   1   9       10.16        9.33      3.36 o 
 -21   1   9        5.24        8.23      3.21 o 
 -20   1   9        0.14       -0.50      3.11 o 
 -19   1   9      119.27      102.37      4.54 o 
 -18   1   9      238.72      209.38      4.80 o 
 -17   1   9      453.48      414.66      6.43 o 
 -16   1   9       36.86       14.71      2.72 o 
 -15   1   9      815.47      739.20      7.51 o 
 -14   1   9       12.87       10.15      1.93 o 
 -13   1   9       48.16       59.82      2.25 o 
 -12   1   9      241.30      218.18      5.43 o 
 -11   1   9      499.35      595.58      5.86 o 
 -10   1   9      677.73      716.03      6.44 o 
  -9   1   9     1251.71     1224.91      9.82 o 
  -8   1   9      288.61      260.05      3.37 o 
  -7   1   9     2447.54     2933.21     21.19 o 
  -6   1   9     2497.85     2727.81     19.89 o 
  -5   1   9     5019.60     5393.04     38.11 o 
  -4   1   9      153.95      190.76      2.85 o 
  -3   1   9     1227.94     1380.62     10.38 o 
  -2   1   9      117.80      137.18      2.91 o 
  -1   1   9      365.02      271.19      2.81 o 
   0   1   9      229.12      244.14      2.71 o 
   1   1   9       62.77       56.85      1.57 o 
   2   1   9     3143.05     3191.10     22.74 o 
   3   1   9     1751.33     1585.54     11.95 o 
   4   1   9      496.00      437.17      4.32 o 
   5   1   9     2765.79     2966.58     21.45 o 
   6   1   9      415.90      536.27      5.15 o 
   7   1   9       33.06       37.09      1.89 o 
   8   1   9      968.21     1005.26      8.44 o 
   9   1   9      231.45      260.78      3.66 o 
  10   1   9       76.38       59.49      2.39 o 
  11   1   9      347.93      315.68      4.25 o 
  12   1   9       43.76       29.15      2.63 o 
  13   1   9        0.02       -2.84      1.89 o 
  14   1   9       30.70       22.41      2.14 o 
  15   1   9       26.45       18.73      2.14 o 
  16   1   9        2.40        0.13      2.28 o 
  17   1   9       14.39       14.47      2.69 o 
  18   1   9        4.39       10.91      2.69 o 
  19   1   9       33.42       38.37      3.66 o 
  20   1   9       36.46       38.94      4.67 o 
  21   1   9       37.06       42.25      6.49 o 
 -23   2   9        5.45        9.86      3.47 o 
 -22   2   9        0.14        2.68      3.28 o 
 -21   2   9       18.84       24.24      3.61 o 
 -20   2   9       18.53       22.31      3.42 o 
 -19   2   9       22.58       21.01      2.75 o 
 -18   2   9      140.40      138.76      4.57 o 
 -17   2   9        0.12        1.42      2.46 o 
 -16   2   9       36.82       23.38      2.73 o 
 -15   2   9      693.50      668.33     12.60 o 
 -14   2   9      828.98      823.97      8.75 o 
 -13   2   9      622.14      640.70      6.43 o 
 -12   2   9        0.02       -2.55      1.70 o 
 -11   2   9      196.82      182.51      3.05 o 
 -10   2   9      710.53      684.05      6.27 o 
  -9   2   9     1137.32     1192.21      9.73 o 
  -8   2   9      339.30      464.71      5.10 o 
  -7   2   9      198.56      235.90      2.95 o 
  -6   2   9       83.28      111.49      2.20 o 
  -5   2   9      783.23      818.97      6.83 o 
  -4   2   9      860.80      850.66      6.41 o 
  -3   2   9       32.78       20.69      1.26 o 
  -2   2   9      432.68      363.43      4.05 o 
  -1   2   9      151.99      159.39      2.03 o 
   0   2   9      141.63      115.10      1.92 o 
   1   2   9     1545.97     1577.64     11.87 o 
   2   2   9     3766.96     3966.09     28.40 o 
   3   2   9     1369.91     1497.69     11.41 o 
   4   2   9      557.49      663.83      5.14 o 
   5   2   9     3197.27     3534.51     22.97 o 
   6   2   9        3.87        2.76      1.02 o 
   7   2   9      425.30      385.62      3.98 o 
   8   2   9        9.88       17.28      1.14 o 
   9   2   9       10.39       16.57      1.44 o 
  10   2   9      151.51      136.96      3.17 o 
  11   2   9        0.95       -1.36      1.55 o 
  12   2   9      993.17      879.78      9.47 o 
  13   2   9      309.90      290.09      4.47 o 
  14   2   9      968.22      872.97      9.83 o 
  15   2   9       28.30       33.84      2.85 o 
  16   2   9       16.74       14.54      2.63 o 
  17   2   9       10.61       10.60      2.94 o 
  18   2   9       31.85       31.87      3.64 o 
  19   2   9       15.17       14.64      3.40 o 
  20   2   9       54.26       68.53      4.47 o 
  21   2   9        6.86       19.37      5.06 o 
 -23   3   9        0.61        5.71      4.04 o 
 -22   3   9        0.01        5.30      4.35 o 
 -21   3   9       32.07       33.40      3.61 o 
 -20   3   9        0.92       -0.48      2.70 o 
 -19   3   9       11.16        9.62      2.65 o 
 -18   3   9      559.54      550.58      7.65 o 
 -17   3   9       23.22       25.53      2.89 o 
 -16   3   9      244.31      256.42      6.00 o 
 -15   3   9      324.96      326.68      6.84 o 
 -14   3   9        0.34       -1.55      1.97 o 
 -13   3   9      171.21      172.66      6.82 o 
 -12   3   9      132.87      106.70      6.11 o 
 -11   3   9      512.02      447.55      5.67 o 
 -10   3   9      607.76      624.43      5.89 o 
  -9   3   9        1.08        5.97      1.25 o 
  -8   3   9     1069.79     1139.90     10.35 o 
  -7   3   9      758.03      831.60      7.18 o 
  -6   3   9      305.06      375.33      3.93 o 
  -5   3   9       47.54       31.30      1.12 o 
  -4   3   9       55.31       83.45      2.25 o 
  -3   3   9     1181.74     1198.13     10.35 o 
  -2   3   9      932.26      976.05      8.74 o 
  -1   3   9      553.92      489.45      5.53 o 
   0   3   9      365.33      321.81      3.04 o 
   1   3   9     1081.41     1198.39      9.37 o 
   2   3   9      410.49      406.95      4.03 o 
   3   3   9      397.47      400.90      4.82 o 
   4   3   9      178.39      225.77      3.66 o 
   5   3   9        3.32        1.02      1.50 o 
   6   3   9       61.12       65.38      3.17 o 
   7   3   9       72.94       68.15      3.58 o 
   8   3   9      204.90      215.98      4.09 o 
   9   3   9      219.70      209.06      4.29 o 
  10   3   9       36.44       31.63      2.46 o 
  11   3   9      250.84      222.96      4.79 o 
  12   3   9        1.81       -0.07      2.32 o 
  13   3   9      179.58      166.65      4.68 o 
  14   3   9       13.34        6.80      2.67 o 
  15   3   9       91.76       97.97      4.26 o 
  16   3   9        1.22        5.86      2.87 o 
  17   3   9        0.82        1.97      2.92 o 
  18   3   9       31.62       31.53      3.79 o 
  19   3   9       20.76       22.35      3.72 o 
  20   3   9       21.81       23.27      3.79 o 
 -22   4   9       13.45       26.16      6.37 o 
 -21   4   9        5.93        8.87      4.04 o 
 -20   4   9        1.00        4.09      3.71 o 
 -19   4   9        0.01        4.73      2.70 o 
 -18   4   9        2.37        5.56      2.77 o 
 -17   4   9      101.98      107.83      4.33 o 
 -16   4   9        7.72       13.05      2.61 o 
 -15   4   9      134.82      134.07      6.27 o 
 -14   4   9      128.05      130.13      4.43 o 
 -13   4   9      328.99      347.87      5.58 o 
 -12   4   9       34.51       41.57      2.46 o 
 -11   4   9        0.14       -3.22      2.15 o 
 -10   4   9       11.81        6.43      1.79 o 
  -9   4   9      114.69      104.43      2.53 o 
  -8   4   9        3.62        7.21      1.56 o 
  -7   4   9      150.67      177.49      2.83 o 
  -6   4   9        8.20       14.31      1.31 o 
  -5   4   9      320.32      323.02      3.31 o 
  -4   4   9      270.03      271.75      3.81 o 
  -3   4   9      114.78       92.63      2.58 o 
  -2   4   9       55.98       53.09      2.13 o 
  -1   4   9      317.21      359.12      4.25 o 
   0   4   9      493.32      510.66      4.94 o 
   1   4   9      553.26      603.40      5.52 o 
   2   4   9     2973.70     3077.11     22.45 o 
   3   4   9     1188.85     1442.45     13.95 o 
   4   4   9       16.20        7.56      1.60 o 
   5   4   9      380.27      396.82      5.29 o 
   6   4   9       64.14       66.78      2.72 o 
   7   4   9      116.56      113.41      3.29 o 
   8   4   9      325.12      346.47      5.66 o 
   9   4   9        0.97        7.54      2.59 o 
  10   4   9     2763.78     2757.85     31.57 o 
  11   4   9      141.91      153.24      9.98 o 
  12   4   9      208.65      231.53      5.18 o 
  13   4   9     1107.87     1077.05     11.78 o 
  14   4   9        1.23        8.67      3.59 o 
  15   4   9      353.02      343.78      7.23 o 
  16   4   9        0.04        4.97      3.11 o 
  17   4   9       41.69       43.74      4.09 o 
  18   4   9       11.97       13.58      3.45 o 
  19   4   9       14.54       21.47      3.70 o 
  20   4   9       27.28       39.66      4.47 o 
 -21   5   9        2.56        5.52      4.67 o 
 -20   5   9        0.69        5.58      4.02 o 
 -19   5   9       60.00       77.35      6.26 o 
 -18   5   9       57.71       78.09      4.44 o 
 -17   5   9       31.01       31.72      3.63 o 
 -16   5   9        3.37       11.63      2.62 o 
 -15   5   9      176.61      182.12      5.19 o 
 -14   5   9       72.67       64.71      3.61 o 
 -13   5   9        0.00        0.89      2.16 o 
 -12   5   9      197.83      186.47      4.47 o 
 -11   5   9        8.56        8.74      2.95 o 
 -10   5   9      124.80      157.22      3.87 o 
  -9   5   9      117.30      142.71      3.13 o 
  -8   5   9      220.34      209.15      4.22 o 
  -7   5   9       63.52       66.20      2.35 o 
  -6   5   9      892.41      864.80      7.67 o 
  -5   5   9       12.52       17.48      1.32 o 
  -4   5   9      493.42      506.35      5.09 o 
  -3   5   9        6.46        6.68      1.60 o 
  -2   5   9      371.27      395.07      4.26 o 
  -1   5   9      201.68      195.94      2.99 o 
   0   5   9      263.03      283.70      3.52 o 
   1   5   9      708.14      756.33      6.79 o 
   2   5   9      369.89      369.24      4.19 o 
   3   5   9        8.14        9.53      1.08 o 
   4   5   9       95.10      102.63      3.04 o 
   5   5   9      112.04      105.26      4.34 o 
   6   5   9        0.20       -1.91      1.74 o 
   7   5   9       27.20       31.57      2.35 o 
   8   5   9        0.92        2.50      2.62 o 
   9   5   9      429.43      450.37      6.58 o 
  10   5   9      104.69      128.60      7.37 o 
  11   5   9      773.76      841.26      9.76 o 
  12   5   9      179.75      188.80      5.10 o 
  13   5   9      233.66      231.41      6.41 o 
  14   5   9       86.54      106.28      8.60 o 
  15   5   9        0.00        3.22      3.16 o 
  16   5   9       36.46       31.77      3.85 o 
  17   5   9       14.82       21.79      4.46 o 
  18   5   9       21.19       20.13      3.89 o 
  19   5   9        2.39        7.15      4.02 o 
 -20   6   9       19.03       27.51      3.84 o 
 -19   6   9       10.51       11.97      3.58 o 
 -18   6   9        7.70       11.40      3.47 o 
 -17   6   9        7.19        5.75      3.16 o 
 -16   6   9       10.23       15.94      3.01 o 
 -15   6   9        3.96        4.49      2.70 o 
 -14   6   9       12.16       15.91      2.74 o 
 -13   6   9       53.21       51.19      4.39 o 
 -12   6   9      217.28      239.39      5.10 o 
 -11   6   9       31.45       36.43      2.65 o 
 -10   6   9      232.11      206.15      4.60 o 
  -9   6   9       14.99       20.82      2.23 o 
  -8   6   9       26.42       27.05      1.84 o 
  -7   6   9        6.39        5.60      1.64 o 
  -6   6   9      257.58      262.95      3.88 o 
  -5   6   9        1.22       -2.16      1.44 o 
  -4   6   9      313.86      279.02      4.11 o 
  -3   6   9       24.63       16.16      1.42 o 
  -2   6   9       65.40       88.19      2.53 o 
  -1   6   9       15.06       20.12      1.59 o 
   0   6   9       21.58       18.63      1.56 o 
   1   6   9      132.85      113.82      3.27 o 
   2   6   9      172.33      122.42      2.97 o 
   3   6   9        3.11       -0.17      1.60 o 
   4   6   9       26.70       29.05      2.27 o 
   5   6   9       62.03       69.13      3.25 o 
   6   6   9      715.77      830.69      9.15 o 
   7   6   9       43.84       30.65      2.69 o 
   8   6   9     1102.51     1089.33     11.45 o 
   9   6   9      308.20      327.88      5.85 o 
  10   6   9       11.44       10.01      3.00 o 
  11   6   9       78.58      130.90      4.78 o 
  12   6   9       26.53       47.16      3.98 o 
  13   6   9        0.09        3.36      3.31 o 
  14   6   9       14.34       15.46      3.61 o 
  15   6   9        0.03        0.50      3.31 o 
  16   6   9       73.07       85.64      5.14 o 
  17   6   9        0.00       -1.07      3.64 o 
  18   6   9        9.76        8.26      3.92 o 
 -19   7   9       12.39       13.43      5.08 o 
 -18   7   9        1.05        2.21      3.50 o 
 -17   7   9       45.49       67.23      4.30 o 
 -16   7   9       10.53        5.29      3.31 o 
 -15   7   9       41.36       40.78      3.68 o 
 -14   7   9        2.77        4.60      3.40 o 
 -13   7   9      167.24      164.97      5.48 o 
 -12   7   9       25.61       25.90      3.25 o 
 -11   7   9       15.99       13.27      2.87 o 
 -10   7   9       56.07       71.49      3.89 o 
  -9   7   9       24.27       31.27      3.05 o 
  -8   7   9        1.31       -2.44      1.80 o 
  -7   7   9        8.17        4.45      1.78 o 
  -6   7   9      230.19      269.77      4.25 o 
  -5   7   9       15.75       21.04      1.97 o 
  -4   7   9        6.04        7.16      1.65 o 
  -3   7   9       48.79       41.62      2.20 o 
  -2   7   9       10.63       20.12      1.90 o 
  -1   7   9       84.66       71.46      2.73 o 
   0   7   9      506.46      529.68      5.80 o 
   1   7   9        2.51        1.74      1.40 o 
   2   7   9       11.24        7.70      1.46 o 
   3   7   9       63.24       42.30      2.69 o 
   4   7   9        1.15        0.93      2.11 o 
   5   7   9      115.41      100.72      3.98 o 
   6   7   9       52.73       33.62      2.75 o 
   7   7   9      661.03      661.71      9.00 o 
   8   7   9        3.91        0.36      2.46 o 
   9   7   9        1.01       -2.70      2.57 o 
  10   7   9      103.67      141.80      4.70 o 
  11   7   9       71.49       60.75      4.26 o 
  12   7   9       12.09       16.40      3.78 o 
  13   7   9       93.49      100.83      6.48 o 
  14   7   9        1.09       -1.82      3.47 o 
  15   7   9        8.50        6.54      3.92 o 
  16   7   9        9.72        7.95      3.92 o 
  17   7   9        0.24       -3.10      3.98 o 
 -18   8   9       16.10       20.20      5.08 o 
 -17   8   9        7.02        8.02      3.54 o 
 -16   8   9        1.78        0.06      3.16 o 
 -15   8   9       17.71       22.46      3.58 o 
 -14   8   9        3.41        4.68      3.16 o 
 -13   8   9       14.67       18.60      3.42 o 
 -12   8   9       27.74       33.29      3.68 o 
 -11   8   9        9.55       17.38      3.31 o 
 -10   8   9       38.13       45.96      3.68 o 
  -9   8   9       36.93       33.43      3.25 o 
  -8   8   9        1.58       -1.57      2.73 o 
  -7   8   9       13.90        4.59      2.28 o 
  -6   8   9       35.21       32.04      2.75 o 
  -5   8   9       77.42      110.81      3.94 o 
  -4   8   9       87.65       95.90      5.18 o 
  -3   8   9       77.34       97.81      3.99 o 
  -2   8   9       27.51       31.54      2.58 o 
  -1   8   9      377.75      381.27      5.84 o 
   0   8   9      100.37      113.81      4.22 o 
   1   8   9       16.96       10.57      1.83 o 
   2   8   9       11.83       16.00      2.37 o 
   3   8   9       22.95       11.02      2.49 o 
   4   8   9       19.34        9.15      2.43 o 
   5   8   9        0.00       -1.52      2.37 o 
   6   8   9       18.89       11.28      2.65 o 
   7   8   9      264.38      301.63      6.01 o 
   8   8   9        1.82        3.95      2.77 o 
   9   8   9       70.15       64.45      3.75 o 
  10   8   9        8.30       12.61      3.72 o 
  11   8   9        4.89       11.33      4.30 o 
  12   8   9       41.92       33.62      3.94 o 
  13   8   9        0.09       -5.21      3.47 o 
  14   8   9       24.73       27.24      5.95 o 
  15   8   9       16.00       15.87      4.45 o 
 -16   9   9       37.28       31.86      5.19 o 
 -15   9   9        6.90       10.61      3.80 o 
 -14   9   9      147.78      155.26      6.37 o 
 -13   9   9       10.39        9.51      3.42 o 
 -12   9   9       12.42        8.97      3.31 o 
 -11   9   9       17.17       19.72      3.54 o 
 -10   9   9        8.58        1.06      3.25 o 
  -9   9   9        1.58        1.49      2.98 o 
  -8   9   9        4.59        4.67      2.99 o 
  -7   9   9      126.54      130.32      5.17 o 
  -6   9   9       68.81       50.98      3.60 o 
  -5   9   9       65.41       76.49      3.98 o 
  -4   9   9       34.72       31.52      2.88 o 
  -3   9   9      101.08       97.99      3.97 o 
  -2   9   9       21.95       24.76      2.63 o 
  -1   9   9       19.06       20.66      2.63 o 
   0   9   9       43.14       38.59      3.58 o 
   1   9   9        6.93        8.01      3.11 o 
   2   9   9        0.25       -4.36      2.91 o 
   3   9   9        1.41        1.41      2.96 o 
   4   9   9      222.03      194.39      5.84 o 
   5   9   9      111.95      132.24      4.81 o 
   6   9   9      141.26      115.38      4.68 o 
   7   9   9        0.13        3.46      2.90 o 
   8   9   9       51.31       42.81      3.93 o 
   9   9   9       30.90       40.29      4.35 o 
  10   9   9        2.68       -0.44      3.47 o 
  11   9   9        6.57        9.98      3.80 o 
  12   9   9        4.42       -0.61      3.73 o 
  13   9   9        6.72        4.81      3.92 o 
  14   9   9       11.43       15.43      4.30 o 
 -13  10   9        0.03       -2.23      3.68 o 
 -12  10   9        0.08       -3.03      3.42 o 
 -11  10   9       14.01       13.19      3.62 o 
 -10  10   9       40.27       39.91      3.92 o 
  -9  10   9        9.17        4.88      3.31 o 
  -8  10   9       14.61       18.97      3.49 o 
  -7  10   9        3.83        5.43      3.31 o 
  -6  10   9        0.00        3.11      3.25 o 
  -5  10   9        0.09        0.26      3.05 o 
  -4  10   9        1.37        1.95      2.81 o 
  -3  10   9       10.16       11.81      2.86 o 
  -2  10   9       49.77       51.54      4.08 o 
  -1  10   9       13.13        8.07      3.28 o 
   0  10   9       51.82       38.25      3.73 o 
   1  10   9        0.19       -0.95      3.11 o 
   2  10   9       24.99       23.71      3.55 o 
   3  10   9       16.73       10.47      3.28 o 
   4  10   9        0.83       -3.70      3.18 o 
   5  10   9        1.20       -6.43      4.35 o 
   6  10   9        3.66       -2.11      3.69 o 
   7  10   9        0.38        1.61      4.05 o 
   8  10   9       19.92       21.28      5.22 o 
   9  10   9        0.36       -3.34      4.08 o 
  10  10   9       11.11       10.12      6.18 o 
  11  10   9       18.30       13.35      5.01 o 
 -10  11   9        2.52        1.45      3.49 o 
  -9  11   9        2.65        0.65      3.54 o 
  -8  11   9        1.59        4.09      3.54 o 
  -7  11   9        2.45        1.51      3.49 o 
  -6  11   9       15.03       26.13      3.75 o 
  -5  11   9        4.78        8.67      3.49 o 
  -4  11   9        4.23        0.55      4.21 o 
  -3  11   9       16.35       20.86      3.92 o 
  -2  11   9        0.86       -0.57      3.51 o 
  -1  11   9       20.43       28.17      3.94 o 
   0  11   9        0.43       -1.34      3.55 o 
   1  11   9       25.58       28.08      4.02 o 
   2  11   9        4.27       -1.72      3.51 o 
   3  11   9        1.45       -3.80      3.36 o 
   4  11   9        8.77        5.18      3.65 o 
   5  11   9        0.51       -5.86      3.91 o 
   6  11   9        1.29        0.06      4.30 o 
   7  11   9        0.13       -1.39      4.48 o 
   8  11   9        6.38        9.45      4.73 o 
  -3  12   9        8.08        4.87      4.76 o 
  -2  12   9        5.31        2.16      4.33 o 
  -1  12   9       12.53        9.51      4.10 o 
   0  12   9        6.84        6.20      3.92 o 
   1  12   9       12.08        5.85      4.02 o 
 -22   0  10        2.42        0.13      4.40 o 
 -20   0  10       37.84       42.25      5.13 o 
 -18   0  10       18.90       14.72      4.07 o 
 -16   0  10      136.07      122.37      5.78 o 
 -14   0  10     1304.61     1300.90     15.58 o 
 -12   0  10      838.95      852.36     10.94 o 
 -10   0  10       38.80       38.78      3.42 o 
  -8   0  10       11.55       23.68      2.12 o 
  -6   0  10     6703.12     6835.41     68.12 o 
  -4   0  10     1647.25     1647.45     17.59 o 
  -2   0  10     2001.61     1903.00     19.78 o 
   0   0  10     3556.15     3794.66     38.27 o 
   2   0  10      778.82      578.24      7.14 o 
   4   0  10     9698.16    10814.38    109.37 o 
   6   0  10     2444.89     2871.08     29.65 o 
   8   0  10      609.54      636.44      8.44 o 
  10   0  10        4.51        8.54      2.21 o 
  12   0  10       96.91       84.24      4.44 o 
  14   0  10      413.32      354.52      7.31 o 
  16   0  10       34.72       47.50      3.37 o 
  18   0  10        0.05        5.15      5.89 o 
  20   0  10        0.41       11.04      7.36 o 
 -23   1  10        2.39        9.98      3.55 o 
 -22   1  10       24.88       28.35      3.68 o 
 -21   1  10       34.88       33.25      3.73 o 
 -20   1  10       47.15       44.67      3.68 o 
 -19   1  10        2.00        7.51      2.99 o 
 -18   1  10       14.98       14.04      2.58 o 
 -17   1  10      169.60      146.40      4.64 o 
 -16   1  10       40.86       30.04      2.70 o 
 -15   1  10       74.69       65.39      2.64 o 
 -14   1  10      266.26      233.11      3.99 o 
 -13   1  10        3.57        3.18      1.66 o 
 -12   1  10      514.69      484.84      5.23 o 
 -11   1  10       98.56       94.54      2.85 o 
 -10   1  10      628.57      556.58      5.57 o 
  -9   1  10      287.52      269.92      3.65 o 
  -8   1  10       28.89       20.65      1.44 o 
  -7   1  10      178.75      182.91      2.93 o 
  -6   1  10      159.29      233.05      4.11 o 
  -5   1  10      587.25      634.65      5.67 o 
  -4   1  10        6.49        1.28      0.91 o 
  -3   1  10     1515.18     1737.23     13.01 o 
  -2   1  10       54.70       47.77      1.64 o 
  -1   1  10        6.82        4.39      0.87 o 
   0   1  10     2866.28     3267.38     23.78 o 
   1   1  10      603.97      688.04      5.84 o 
   2   1  10     7493.70     8557.86     61.78 o 
   3   1  10     1417.37     1470.51     11.35 o 
   4   1  10      153.05      176.34      2.70 o 
   5   1  10       82.79      125.80      2.48 o 
   6   1  10     1177.54     1233.11      9.87 o 
   7   1  10      555.10      605.39      5.71 o 
   8   1  10       21.92       14.40      1.35 o 
   9   1  10      309.34      283.89      3.94 o 
  10   1  10       35.46       33.75      1.76 o 
  11   1  10      154.37      148.98      3.38 o 
  12   1  10        6.69       -2.70      1.80 o 
  13   1  10      121.45      106.97      3.32 o 
  14   1  10       81.90       62.40      2.57 o 
  15   1  10        2.17       -1.36      2.28 o 
  16   1  10        7.23        9.35      2.36 o 
  17   1  10       66.95       78.60      3.95 o 
  18   1  10       42.61       46.45      3.32 o 
  19   1  10        9.49       13.27      4.09 o 
  20   1  10        0.00        2.63      4.09 o 
  21   1  10       10.81       26.00      5.97 o 
 -23   2  10        0.00        5.08      6.05 o 
 -22   2  10        1.72        5.50      3.42 o 
 -21   2  10       12.08       14.11      3.42 o 
 -20   2  10       79.39       83.28      4.62 o 
 -19   2  10        0.58        3.01      2.46 o 
 -18   2  10       19.75       15.39      2.70 o 
 -17   2  10        3.01        1.47      2.46 o 
 -16   2  10        4.08       -3.47      2.31 o 
 -15   2  10        0.36       -3.41      2.27 o 
 -14   2  10       85.59      104.81      4.30 o 
 -13   2  10      231.98      178.79      3.45 o 
 -12   2  10        9.64        2.91      1.55 o 
 -11   2  10       95.80       82.69      2.78 o 
 -10   2  10      158.56      154.70      3.48 o 
  -9   2  10       19.82        6.96      1.28 o 
  -8   2  10        4.24       -0.57      1.45 o 
  -7   2  10        6.92       23.34      1.73 o 
  -6   2  10     1753.12     1929.86     14.45 o 
  -5   2  10       91.73       67.00      3.41 o 
  -4   2  10     1348.20     1457.84     11.23 o 
  -3   2  10     3306.90     3493.08     27.03 o 
  -2   2  10     1075.29     1115.76      9.64 o 
  -1   2  10      735.37      784.49      6.02 o 
   0   2  10     1702.90     1855.06     13.77 o 
   1   2  10      427.30      503.51      4.67 o 
   2   2  10      286.25      257.18      3.29 o 
   3   2  10      522.12      459.23      4.35 o 
   4   2  10      218.36      282.02      3.35 o 
   5   2  10     2607.51     2869.56     21.01 o 
   6   2  10      115.99       94.14      3.00 o 
   7   2  10       32.37       33.48      1.48 o 
   8   2  10       98.28       71.18      2.77 o 
   9   2  10      488.09      465.01      4.95 o 
  10   2  10      259.11      234.26      3.67 o 
  11   2  10      851.74      845.88      8.28 o 
  12   2  10      331.59      276.24      5.05 o 
  13   2  10       27.69       19.42      2.85 o 
  14   2  10       11.55       12.70      2.58 o 
  15   2  10       16.47       11.78      2.87 o 
  16   2  10       65.76       82.73      3.88 o 
  17   2  10       25.37       23.89      3.60 o 
  18   2  10        0.20        0.92      2.92 o 
  19   2  10        0.97        4.34      3.34 o 
  20   2  10        1.42        3.96      3.50 o 
 -23   3  10        0.02        4.08      3.51 o 
 -22   3  10        7.77       12.78      3.57 o 
 -21   3  10        1.80        6.74      3.38 o 
 -20   3  10        7.55       11.89      2.96 o 
 -19   3  10       51.72       57.36      3.57 o 
 -18   3  10       55.43       48.43      3.31 o 
 -17   3  10       60.32       58.37      3.29 o 
 -16   3  10       74.79       63.41      3.34 o 
 -15   3  10      339.07      357.70      5.79 o 
 -14   3  10       17.75       20.63      2.46 o 
 -13   3  10       23.38       23.14      2.31 o 
 -12   3  10       28.76       27.48      2.44 o 
 -11   3  10       16.36       26.09      2.09 o 
 -10   3  10      160.65      143.12      2.82 o 
  -9   3  10      977.63      993.32      8.83 o 
  -8   3  10        0.15        8.12      1.23 o 
  -7   3  10      310.19      294.58      3.63 o 
  -6   3  10     1863.81     1915.63     14.48 o 
  -5   3  10      108.65      106.08      3.69 o 
  -4   3  10     4056.12     4456.41     34.33 o 
  -3   3  10      378.60      345.85      4.27 o 
  -2   3  10      262.93      194.99      3.10 o 
  -1   3  10       72.62       58.35      2.13 o 
   0   3  10      239.52      259.10      2.66 o 
   1   3  10      748.08      909.88      8.27 o 
   2   3  10        5.23        9.02      0.98 o 
   3   3  10      274.69      290.67      2.72 o 
   4   3  10      217.56      208.83      3.66 o 
   5   3  10        0.34        0.29      1.43 o 
   6   3  10       55.98       26.71      1.86 o 
   7   3  10      155.33      186.19      3.84 o 
   8   3  10      261.84      266.82      4.65 o 
   9   3  10       24.95       26.57      2.51 o 
  10   3  10        3.46        3.50      2.25 o 
  11   3  10       26.25       33.37      3.49 o 
  12   3  10      567.82      515.37      7.17 o 
  13   3  10       67.81       62.38      3.24 o 
  14   3  10        0.46        2.20      2.51 o 
  15   3  10       65.64       65.26      3.45 o 
  16   3  10       78.21       77.67      4.46 o 
  17   3  10        0.25        1.52      3.00 o 
  18   3  10        2.89        2.42      3.78 o 
  19   3  10       12.17       15.94      4.35 o 
  20   3  10       22.01       23.63      4.09 o 
 -22   4  10       11.85       16.34      4.99 o 
 -21   4  10        4.92        3.52      3.84 o 
 -20   4  10       36.15       46.57      3.51 o 
 -19   4  10        7.07       12.40      3.17 o 
 -18   4  10        3.11       12.25      2.87 o 
 -17   4  10       55.21       53.49      4.27 o 
 -16   4  10       55.22       45.79      3.04 o 
 -15   4  10        2.85        2.34      2.33 o 
 -14   4  10      216.27      218.64      5.58 o 
 -13   4  10      467.84      436.00      6.17 o 
 -12   4  10      439.16      395.41      5.51 o 
 -11   4  10        7.59        8.75      1.91 o 
 -10   4  10       30.20       33.13      1.78 o 
  -9   4  10        3.17        4.33      1.32 o 
  -8   4  10        7.06       16.04      1.48 o 
  -7   4  10       27.92       29.45      1.66 o 
  -6   4  10      274.12      294.20      3.53 o 
  -5   4  10       27.80       23.96      1.65 o 
  -4   4  10      177.36      207.77      3.53 o 
  -3   4  10        7.69        6.42      1.31 o 
  -2   4  10       69.62       50.90      2.64 o 
  -1   4  10     1037.35     1212.87     10.74 o 
   0   4  10     1285.80     1305.31     11.38 o 
   1   4  10      123.21      112.95      3.02 o 
   2   4  10        9.36        6.39      1.00 o 
   3   4  10       46.68       49.86      2.27 o 
   4   4  10        6.25        6.90      1.57 o 
   5   4  10      359.80      353.81      5.03 o 
   6   4  10        3.50        2.61      1.65 o 
   7   4  10      116.32      126.20      3.57 o 
   8   4  10     2312.31     2269.34     22.80 o 
   9   4  10        0.00       11.40      2.37 o 
  10   4  10     1049.52     1076.66     11.43 o 
  11   4  10      119.47      130.74      5.62 o 
  12   4  10      514.30      497.11      9.52 o 
  13   4  10      626.29      638.76     10.38 o 
  14   4  10        3.81        8.50      3.06 o 
  15   4  10       37.97       36.40      3.64 o 
  16   4  10       33.03       28.80      3.72 o 
  17   4  10        1.77       -0.46      3.29 o 
  18   4  10       19.11       20.16      3.79 o 
  19   4  10       23.83       32.40      4.14 o 
 -21   5  10       10.36        9.57      5.10 o 
 -20   5  10       18.67       21.95      3.80 o 
 -19   5  10       72.12       83.91      9.50 o 
 -18   5  10       37.11       44.20      3.73 o 
 -17   5  10      146.13      160.05      8.06 o 
 -16   5  10       98.24      128.72      6.99 o 
 -15   5  10      169.28      167.11      6.92 o 
 -14   5  10        2.98        5.61      2.46 o 
 -13   5  10       41.56       47.01      2.97 o 
 -12   5  10       73.42       98.55      6.10 o 
 -11   5  10      623.80      607.23      9.10 o 
 -10   5  10      196.66      231.10      4.33 o 
  -9   5  10      433.71      482.77      5.27 o 
  -8   5  10      187.69      206.99      3.41 o 
  -7   5  10      861.72      914.81      8.06 o 
  -6   5  10      151.17      172.25      3.02 o 
  -5   5  10      524.13      491.91      5.78 o 
  -4   5  10        6.78        2.77      1.60 o 
  -3   5  10       36.67       62.86      2.54 o 
  -2   5  10       28.15       26.26      1.80 o 
  -1   5  10       71.10       85.66      2.63 o 
   0   5  10       18.59       30.49      1.65 o 
   1   5  10      205.17      208.33      3.51 o 
   2   5  10       83.01       80.43      2.03 o 
   3   5  10      177.00      172.25      3.65 o 
   4   5  10      104.70      128.77      3.97 o 
   5   5  10        1.59        1.52      1.72 o 
   6   5  10       84.41       91.00      3.48 o 
   7   5  10      207.56      177.78      4.31 o 
   8   5  10       69.27       82.24      5.02 o 
   9   5  10       37.59       30.20      3.97 o 
  10   5  10      638.55      635.68      8.29 o 
  11   5  10       10.05       13.80      3.77 o 
  12   5  10       33.95       35.77      3.03 o 
  13   5  10       85.73      115.55      5.31 o 
  14   5  10        7.99       13.63      3.16 o 
  15   5  10        0.76        4.15      3.26 o 
  16   5  10        6.50        6.29      3.60 o 
  17   5  10        1.76        2.78      3.54 o 
  18   5  10       53.94       73.01      4.93 o 
  19   5  10        0.31        3.12      3.89 o 
 -20   6  10        1.45        9.46      3.72 o 
 -19   6  10        0.74        2.64      3.41 o 
 -18   6  10        0.06       -2.91      3.16 o 
 -17   6  10        0.03        0.37      3.16 o 
 -16   6  10        8.34        6.08      3.40 o 
 -15   6  10       10.53       11.53      3.16 o 
 -14   6  10      146.77      148.63      5.43 o 
 -13   6  10       46.54       63.44      3.73 o 
 -12   6  10      208.58      224.28      6.39 o 
 -11   6  10      240.58      236.37      4.74 o 
 -10   6  10       52.36       63.88      3.56 o 
  -9   6  10      348.24      360.90      5.33 o 
  -8   6  10      142.88      160.44      4.00 o 
  -7   6  10      231.11      243.03      3.86 o 
  -6   6  10      243.55      239.07      3.75 o 
  -5   6  10       27.84       16.07      1.86 o 
  -4   6  10      171.49      197.42      5.25 o 
  -3   6  10      389.83      380.26      4.57 o 
  -2   6  10      263.62      271.91      3.65 o 
  -1   6  10      558.57      511.49      5.32 o 
   0   6  10      843.49      899.09      8.16 o 
   1   6  10       30.26       39.08      1.97 o 
   2   6  10        2.25        1.30      1.32 o 
   3   6  10        0.79        0.21      1.14 o 
   4   6  10       78.51       79.93      3.80 o 
   5   6  10       88.14       92.73      3.63 o 
   6   6  10       24.85       35.48      3.55 o 
   7   6  10      107.00      131.41      4.35 o 
   8   6  10      344.33      420.53      8.28 o 
   9   6  10      125.09      145.67      5.88 o 
  10   6  10       76.17      100.91      5.55 o 
  11   6  10      432.01      465.41      7.15 o 
  12   6  10      161.16      171.38      6.50 o 
  13   6  10       13.28        2.33      4.35 o 
  14   6  10       83.26       82.25      5.01 o 
  15   6  10        0.15        1.05      3.47 o 
  16   6  10      103.78      112.16      7.13 o 
  17   6  10       10.07        8.26      3.98 o 
  18   6  10        7.43        5.66      3.98 o 
 -19   7  10       41.83       43.61      4.23 o 
 -18   7  10       26.36       31.19      3.97 o 
 -17   7  10       30.83       43.90      4.06 o 
 -16   7  10       16.95       11.61      3.82 o 
 -15   7  10        3.28        3.50      3.16 o 
 -14   7  10       20.60       14.64      3.31 o 
 -13   7  10       44.34       41.44      3.68 o 
 -12   7  10       17.95       13.73      3.11 o 
 -11   7  10       30.48       25.01      3.11 o 
 -10   7  10      347.25      310.95      8.28 o 
  -9   7  10       77.80       59.73      3.49 o 
  -8   7  10       74.06       91.54      4.30 o 
  -7   7  10       93.65      110.73      4.16 o 
  -6   7  10      100.12      103.49      3.57 o 
  -5   7  10      101.63       76.84      3.49 o 
  -4   7  10       62.75       68.35      3.20 o 
  -3   7  10      103.83       88.65      3.37 o 
  -2   7  10        5.34        6.32      1.89 o 
  -1   7  10       50.17       48.46      2.34 o 
   0   7  10       77.05       77.72      2.88 o 
   1   7  10       11.96       11.56      1.71 o 
   2   7  10       38.83       33.44      1.90 o 
   3   7  10        9.57       12.98      2.20 o 
   4   7  10       98.98       85.40      3.55 o 
   5   7  10       56.43       45.02      2.98 o 
   6   7  10        0.03        2.81      2.43 o 
   7   7  10       45.87       59.13      3.37 o 
   8   7  10       42.22       29.62      2.98 o 
   9   7  10       18.80       19.44      3.00 o 
  10   7  10       98.59      103.62      4.61 o 
  11   7  10       57.59       63.88      4.46 o 
  12   7  10       80.81       95.73     10.20 o 
  13   7  10       50.43       51.98      4.28 o 
  14   7  10        4.78        1.63      3.82 o 
  15   7  10       43.57       53.30      5.40 o 
  16   7  10       14.97       12.89      4.67 o 
 -17   8  10       27.52       38.78      4.18 o 
 -16   8  10        5.50        7.67      3.41 o 
 -15   8  10       86.24       92.48      4.90 o 
 -14   8  10       22.60       17.84      3.62 o 
 -13   8  10      124.83      136.17      5.34 o 
 -12   8  10       86.00      100.85      5.20 o 
 -11   8  10       42.32       40.47      3.68 o 
 -10   8  10        0.46       -2.87      2.93 o 
  -9   8  10        9.87        1.72      2.87 o 
  -8   8  10       20.96       30.60      3.09 o 
  -7   8  10        9.13        8.58      2.87 o 
  -6   8  10       81.32       63.03      3.28 o 
  -5   8  10        1.25        5.76      2.41 o 
  -4   8  10       42.81       47.95      2.85 o 
  -3   8  10       53.34       55.85      2.98 o 
  -2   8  10       27.55       28.59      2.63 o 
  -1   8  10      215.42      224.48      5.95 o 
   0   8  10        0.89        1.64      2.01 o 
   1   8  10      124.61      110.95      5.13 o 
   2   8  10       12.45       12.85      2.43 o 
   3   8  10        0.08        1.03      2.20 o 
   4   8  10       34.51       50.10      3.14 o 
   5   8  10        0.10       -1.63      2.37 o 
   6   8  10        0.72        2.83      2.57 o 
   7   8  10      155.97      171.41      5.16 o 
   8   8  10        0.04        1.51      2.74 o 
   9   8  10        0.04       -1.31      2.80 o 
  10   8  10       19.68       14.03      3.51 o 
  11   8  10       18.02       29.54      3.98 o 
  12   8  10       12.87        5.77      3.47 o 
  13   8  10        7.91        5.07      3.60 o 
  14   8  10        6.12        2.79      4.82 o 
  15   8  10       15.27       14.54      4.36 o 
 -16   9  10        1.02        5.52      4.87 o 
 -15   9  10       10.45        9.86      3.92 o 
 -14   9  10        0.93        1.23      3.68 o 
 -13   9  10        0.12       -3.58      3.37 o 
 -12   9  10       12.97        9.37      3.47 o 
 -11   9  10       29.59       34.30      3.68 o 
 -10   9  10        6.31        4.50      3.25 o 
  -9   9  10       45.46       38.97      3.60 o 
  -8   9  10        8.68       11.15      3.16 o 
  -7   9  10       51.93       61.79      3.92 o 
  -6   9  10        4.24        5.66      2.87 o 
  -5   9  10      237.08      259.71      5.51 o 
  -4   9  10       58.97       57.37      3.26 o 
  -3   9  10      115.59      128.45      4.29 o 
  -2   9  10        0.02        3.09      2.42 o 
  -1   9  10      169.76      157.40      4.34 o 
   0   9  10       28.82       20.23      3.36 o 
   1   9  10       91.79       81.14      4.37 o 
   2   9  10        0.30       -0.59      3.02 o 
   3   9  10      134.40      124.94      5.20 o 
   4   9  10        1.73        7.23      3.28 o 
   5   9  10       11.48       16.70      3.46 o 
   6   9  10        3.90        1.79      3.34 o 
   7   9  10        6.51       -2.21      3.34 o 
   8   9  10        3.33        8.52      4.30 o 
   9   9  10       16.97       28.91      3.98 o 
  10   9  10       31.08       26.37      4.08 o 
  11   9  10       25.47       29.24      5.16 o 
  12   9  10       10.84        6.09      3.92 o 
  13   9  10       10.95       11.52      4.23 o 
 -13  10  10       21.41       16.01      3.87 o 
 -12  10  10       12.93        6.66      3.62 o 
 -11  10  10        9.04        5.63      3.62 o 
 -10  10  10        0.16       -0.32      3.50 o 
  -9  10  10        3.87        4.49      3.31 o 
  -8  10  10       11.48        8.22      3.42 o 
  -7  10  10       12.63       12.31      3.36 o 
  -6  10  10       43.87       28.51      3.70 o 
  -5  10  10       63.54       71.27      4.43 o 
  -4  10  10        3.23        5.24      2.85 o 
  -3  10  10       21.25       14.32      2.88 o 
  -2  10  10        4.28        6.54      3.48 o 
  -1  10  10       34.82       28.71      3.58 o 
   0  10  10       17.85        7.57      3.28 o 
   1  10  10        2.72        1.08      3.11 o 
   2  10  10        0.98       -1.18      3.28 o 
   3  10  10        0.11       -4.77      3.18 o 
   4  10  10        2.64        1.21      3.39 o 
   5  10  10        0.03       -4.00      3.39 o 
   6  10  10       45.67       39.55      4.08 o 
   7  10  10        1.43        1.74      4.14 o 
   8  10  10       68.27       71.90      5.68 o 
   9  10  10       15.47       16.06      4.73 o 
  10  10  10       60.35       78.19      6.26 o 
  11  10  10        1.46       -3.37      4.63 o 
 -10  11  10       15.20       14.92      4.00 o 
  -9  11  10        1.89        2.46      3.68 o 
  -8  11  10       21.57       21.45      3.92 o 
  -7  11  10        1.33        1.72      3.68 o 
  -6  11  10       64.63       76.66      4.52 o 
  -5  11  10       20.77       23.04      6.19 o 
  -4  11  10        6.90       -0.50      4.21 o 
  -3  11  10        3.60        1.91      3.58 o 
  -2  11  10        3.03        1.06      3.48 o 
  -1  11  10        7.77        5.84      3.65 o 
   0  11  10        6.23       -1.70      3.42 o 
   1  11  10        0.09       -3.17      3.42 o 
   2  11  10       21.92       11.10      3.80 o 
   3  11  10        2.95       -0.90      3.55 o 
   4  11  10        4.93       -3.13      3.55 o 
   5  11  10        0.07       -5.92      4.47 o 
   6  11  10        0.75       -1.04      4.48 o 
   7  11  10       13.83       13.57      4.73 o 
 -23   0  11        7.88       14.35      5.20 o 
 -21   0  11       78.27       62.35      5.83 o 
 -19   0  11       73.62       79.96      6.36 o 
 -17   0  11      145.42      117.97      8.46 o 
 -15   0  11      526.42      464.52      7.84 o 
 -13   0  11      265.63      253.65      5.59 o 
 -11   0  11      143.15      158.30      4.21 o 
  -9   0  11       57.22       52.37      3.03 o 
  -7   0  11      226.04      178.38      3.95 o 
  -5   0  11     6380.48     6609.52     72.06 o 
  -3   0  11     3139.31     3165.63     32.30 o 
  -1   0  11     2666.34     2905.91     29.61 o 
   1   0  11       28.48       79.39      2.93 o 
   3   0  11     2554.05     3046.79     31.14 o 
   5   0  11     1049.10     1024.49     12.01 o 
   7   0  11     1284.63     1253.62     14.39 o 
   9   0  11      661.46      673.27     12.49 o 
  11   0  11     2220.52     2050.70     22.95 o 
  13   0  11     2043.58     1783.41     20.67 o 
  15   0  11       82.71       77.62      4.94 o 
  17   0  11        0.21       10.96      4.92 o 
  19   0  11        5.70       14.09      5.52 o 
 -23   1  11        0.90        4.45      3.61 o 
 -22   1  11       16.57       14.81      3.62 o 
 -21   1  11        1.33        2.41      3.28 o 
 -20   1  11       16.38       18.83      3.36 o 
 -19   1  11       50.00       45.79      3.65 o 
 -18   1  11        2.11       -3.64      2.43 o 
 -17   1  11       42.36       31.25      2.80 o 
 -16   1  11      111.22       93.88      4.46 o 
 -15   1  11      657.63      638.19      6.79 o 
 -14   1  11        1.53       -2.67      1.78 o 
 -13   1  11      312.16      295.47      4.25 o 
 -12   1  11      147.24      140.73      3.29 o 
 -11   1  11      307.96      323.67      4.23 o 
 -10   1  11      578.83      563.58      5.68 o 
  -9   1  11     1013.71     1053.26      8.85 o 
  -8   1  11      296.15      310.78      3.84 o 
  -7   1  11     1305.45     1293.25     10.29 o 
  -6   1  11      585.24      608.04      5.62 o 
  -5   1  11      372.02      356.29      3.91 o 
  -4   1  11      863.65      870.96      7.26 o 
  -3   1  11       30.01       46.36      2.69 o 
  -2   1  11      102.58      120.37      2.10 o 
  -1   1  11      346.62      296.85      3.36 o 
   0   1  11      162.73      198.25      3.78 o 
   1   1  11      701.23      722.46      6.23 o 
   2   1  11      944.82      970.88     17.77 o 
   3   1  11     1267.64     1297.32     10.17 o 
   4   1  11      923.21      893.81      7.49 o 
   5   1  11      929.70      937.75      7.87 o 
   6   1  11      426.73      391.39      4.42 o 
   7   1  11      140.02      150.48      2.90 o 
   8   1  11        7.61       14.80      1.99 o 
   9   1  11      501.02      446.45      5.02 o 
  10   1  11      219.33      209.30      4.13 o 
  11   1  11        0.36        1.64      1.80 o 
  12   1  11       79.41       80.39      2.97 o 
  13   1  11      629.68      560.24      6.39 o 
  14   1  11      270.19      233.28      5.09 o 
  15   1  11        0.00        1.64      2.38 o 
  16   1  11       18.50       24.81      2.72 o 
  17   1  11       11.48       15.92      2.73 o 
  18   1  11        1.63        4.22      3.48 o 
  19   1  11        3.47        9.68      4.38 o 
  20   1  11       14.91       27.60      4.80 o 
 -23   2  11       16.57       27.22      4.06 o 
 -22   2  11       58.46       67.99      4.65 o 
 -21   2  11       16.38       19.19      3.55 o 
 -20   2  11       69.14       69.94      4.30 o 
 -19   2  11        7.66        4.98      2.57 o 
 -18   2  11        8.78        1.44      2.46 o 
 -17   2  11      131.79      130.71      4.35 o 
 -16   2  11       11.15        6.20      2.43 o 
 -15   2  11      182.96      160.18      5.25 o 
 -14   2  11        4.56        0.54      2.37 o 
 -13   2  11       55.16       69.41      2.73 o 
 -12   2  11       77.13       92.15      2.89 o 
 -11   2  11      181.83      156.12      3.14 o 
 -10   2  11      477.85      510.79      5.35 o 
  -9   2  11       41.43       33.04      1.63 o 
  -8   2  11        9.41        6.68      1.33 o 
  -7   2  11       10.29       10.66      1.20 o 
  -6   2  11      635.75      707.54      6.29 o 
  -5   2  11     1464.63     1640.61     12.57 o 
  -4   2  11      346.68      357.10      3.35 o 
  -3   2  11      301.83      343.20      4.23 o 
  -2   2  11     1319.93     1288.29     10.08 o 
  -1   2  11      750.54      664.14      5.34 o 
   0   2  11     1004.26     1143.14      9.06 o 
   1   2  11      750.70      764.09      6.50 o 
   2   2  11     1084.71     1132.14      9.15 o 
   3   2  11        0.88        3.46      1.02 o 
   4   2  11      481.01      482.60      4.76 o 
   5   2  11      906.94      936.21      7.88 o 
   6   2  11      301.24      349.13      3.95 o 
   7   2  11     1467.52     1459.40     11.65 o 
   8   2  11        1.71       -1.72      1.14 o 
   9   2  11      103.03      105.95      2.53 o 
  10   2  11       49.79       44.94      2.02 o 
  11   2  11     1658.74     1620.95     13.21 o 
  12   2  11      541.79      538.63      7.41 o 
  13   2  11      465.15      431.61      6.67 o 
  14   2  11      160.95      129.08      4.36 o 
  15   2  11       28.13       27.29      2.77 o 
  16   2  11       73.39       63.92      3.41 o 
  17   2  11        6.84       11.70      3.11 o 
  18   2  11       34.71       39.19      4.04 o 
  19   2  11       21.90       34.45      3.79 o 
  20   2  11        1.82       11.14      4.80 o 
 -22   3  11        4.05        8.80      3.82 o 
 -21   3  11        0.22        2.77      3.34 o 
 -20   3  11       78.86       67.14      3.80 o 
 -19   3  11        0.04        8.05      2.65 o 
 -18   3  11        0.91       -2.70      2.70 o 
 -17   3  11       32.40       25.49      2.80 o 
 -16   3  11       76.08       83.45      3.81 o 
 -15   3  11        0.84       -0.17      2.41 o 
 -14   3  11      145.63      130.83      4.24 o 
 -13   3  11        1.41        0.66      2.07 o 
 -12   3  11        0.40        3.58      1.44 o 
 -11   3  11     2338.75     2234.34     17.15 o 
 -10   3  11      258.56      266.72      3.76 o 
  -9   3  11     1860.15     1769.30     14.26 o 
  -8   3  11      684.16      696.45      6.42 o 
  -7   3  11     1634.28     1560.69     12.62 o 
  -6   3  11      608.22      642.42      5.92 o 
  -5   3  11       12.27       11.82      1.46 o 
  -4   3  11      197.12      214.04      3.48 o 
  -3   3  11        1.71        0.11      1.56 o 
  -2   3  11        6.40       12.78      1.31 o 
  -1   3  11       52.38       33.46      1.65 o 
   0   3  11       51.25       59.05      1.49 o 
   1   3  11      100.44      140.97      2.29 o 
   2   3  11       67.87       60.97      1.78 o 
   3   3  11        1.73       10.92      0.99 o 
   4   3  11      406.01      491.84      5.90 o 
   5   3  11        7.90       13.14      1.76 o 
   6   3  11      111.87      116.04      3.53 o 
   7   3  11      614.02      623.28      7.29 o 
   8   3  11      772.40      773.40     12.96 o 
   9   3  11       68.48       66.25      3.10 o 
  10   3  11     1538.75     1486.51     14.26 o 
  11   3  11     1315.28     1254.76     15.95 o 
  12   3  11      141.62      142.34      4.64 o 
  13   3  11       69.74       79.50      3.98 o 
  14   3  11       18.58       15.40      2.67 o 
  15   3  11        8.48        9.39      2.81 o 
  16   3  11       24.00       37.25      3.58 o 
  17   3  11        4.87        6.63      4.67 o 
  18   3  11        0.02        4.12      3.50 o 
  19   3  11        1.49        7.88      3.50 o 
  20   3  11        5.31       11.20      4.67 o 
 -22   4  11        8.54        5.92      3.94 o 
 -21   4  11        2.98        8.13      4.34 o 
 -20   4  11       68.21       69.80      6.10 o 
 -19   4  11       17.52       19.54      3.20 o 
 -18   4  11        1.89        2.90      3.90 o 
 -17   4  11        0.00        0.58      2.53 o 
 -16   4  11        0.95        4.89      2.46 o 
 -15   4  11       30.01       17.08      2.53 o 
 -14   4  11       23.93       26.73      2.55 o 
 -13   4  11       18.91       15.56      2.33 o 
 -12   4  11       20.12       20.31      2.28 o 
 -11   4  11       17.22       20.81      2.16 o 
 -10   4  11        7.68        9.99      1.62 o 
  -9   4  11        0.59       -0.61      1.32 o 
  -8   4  11      117.64       99.71      2.80 o 
  -7   4  11       18.19       22.07      1.70 o 
  -6   4  11      491.94      532.09      6.04 o 
  -5   4  11       15.17       18.34      1.65 o 
  -4   4  11       73.38       90.89      2.81 o 
  -3   4  11       60.10       62.32      2.47 o 
  -2   4  11     2130.47     2218.99     18.32 o 
  -1   4  11      222.04      228.33      3.57 o 
   0   4  11       24.68       21.75      1.04 o 
   1   4  11      156.98      188.25      2.85 o 
   2   4  11       68.50       74.97      1.95 o 
   3   4  11      876.36      839.13      8.65 o 
   4   4  11      354.89      359.56      5.10 o 
   5   4  11     1995.33     2039.04     18.02 o 
   6   4  11     1501.54     1504.82     14.02 o 
   7   4  11      483.31      490.36      6.48 o 
   8   4  11      118.15      147.25      5.60 o 
   9   4  11      364.12      387.62      6.12 o 
  10   4  11      504.24      474.45      7.71 o 
  11   4  11      392.81      404.91      6.66 o 
  12   4  11      119.27      111.19      5.66 o 
  13   4  11      143.14      131.51      5.91 o 
  14   4  11        3.04        1.03      2.55 o 
  15   4  11       70.39       73.24      5.42 o 
  16   4  11       36.23       35.64      3.72 o 
  17   4  11       19.88       26.67      4.25 o 
  18   4  11        2.82        5.99      3.64 o 
  19   4  11       33.97       36.32      4.14 o 
 -21   5  11        0.12        5.65      3.86 o 
 -20   5  11       13.74       19.76      4.14 o 
 -19   5  11      113.06      112.97      5.95 o 
 -18   5  11        4.02        3.07      3.13 o 
 -17   5  11       53.79       46.73      3.75 o 
 -16   5  11        3.65        9.56      2.80 o 
 -15   5  11        9.78       14.93      2.62 o 
 -14   5  11      153.42      179.66      5.16 o 
 -13   5  11       95.91       99.09      4.17 o 
 -12   5  11       50.39       46.16      2.96 o 
 -11   5  11      119.82      150.51      4.08 o 
 -10   5  11      357.76      343.37      5.07 o 
  -9   5  11      338.91      341.95      4.50 o 
  -8   5  11        0.67        0.97      1.36 o 
  -7   5  11      211.95      224.72      3.34 o 
  -6   5  11       69.87       74.23      3.52 o 
  -5   5  11        5.31        1.65      1.59 o 
  -4   5  11       31.30       31.84      2.03 o 
  -3   5  11       91.78      101.07      3.04 o 
  -2   5  11      195.11      189.33      3.64 o 
  -1   5  11       29.85       30.07      1.87 o 
   0   5  11       51.32       60.89      2.09 o 
   1   5  11      103.87      129.77      2.60 o 
   2   5  11      102.89       83.65      2.34 o 
   3   5  11      283.68      294.26      4.67 o 
   4   5  11       37.55       52.06      3.99 o 
   5   5  11      282.90      257.55      4.61 o 
   6   5  11       46.17       36.61      2.43 o 
   7   5  11      177.11      163.34      4.29 o 
   8   5  11       37.10       47.31      2.98 o 
   9   5  11      175.54      192.66      6.39 o 
  10   5  11       12.07       21.67      3.93 o 
  11   5  11      430.66      405.55      6.65 o 
  12   5  11        5.44        4.62      2.87 o 
  13   5  11       50.31       57.83      4.09 o 
  14   5  11        3.41        5.52      4.57 o 
  15   5  11        6.74        9.46      3.49 o 
  16   5  11       22.46       19.06      3.80 o 
  17   5  11        8.35        8.00      3.64 o 
  18   5  11       48.00       61.01      5.93 o 
 -20   6  11        0.93        1.69      3.73 o 
 -19   6  11        1.55        2.30      3.58 o 
 -18   6  11        8.08       10.73      3.54 o 
 -17   6  11        0.53        1.57      3.26 o 
 -16   6  11       12.77       12.99      3.49 o 
 -15   6  11      203.82      202.59      5.72 o 
 -14   6  11       33.89       44.90      3.68 o 
 -13   6  11       19.33       16.69      3.23 o 
 -12   6  11       51.72       50.68      3.62 o 
 -11   6  11       23.60       24.40      3.05 o 
 -10   6  11       54.65       55.66      3.35 o 
  -9   6  11        7.58        3.68      2.50 o 
  -8   6  11       75.95       90.47      3.51 o 
  -7   6  11       61.39       69.75      3.22 o 
  -6   6  11       68.70       77.90      3.19 o 
  -5   6  11      156.13      123.95      3.56 o 
  -4   6  11       58.48       51.62      2.81 o 
  -3   6  11      125.90      153.52      3.77 o 
  -2   6  11       99.62       90.56      3.08 o 
  -1   6  11       19.52       20.46      1.47 o 
   0   6  11      112.82      135.57      2.64 o 
   1   6  11       59.07       66.20      2.37 o 
   2   6  11      210.78      186.81      3.16 o 
   3   6  11        0.78       -0.04      1.85 o 
   4   6  11      102.06       76.96      3.25 o 
   5   6  11       96.25      120.44      3.81 o 
   6   6  11      532.76      565.66      7.54 o 
   7   6  11      252.78      272.67      5.35 o 
   8   6  11      210.88      194.62      5.19 o 
   9   6  11      365.85      345.47      6.37 o 
  10   6  11        0.77        6.30      3.05 o 
  11   6  11      152.54      159.81      5.83 o 
  12   6  11       53.64       52.36      4.87 o 
  13   6  11       42.38       32.91      3.92 o 
  14   6  11        1.04        2.48      3.35 o 
  15   6  11       26.79       33.39      4.24 o 
  16   6  11        0.44        4.42      3.80 o 
  17   6  11       23.99       23.98      4.14 o 
 -19   7  11        6.36       12.69      3.92 o 
 -18   7  11       26.68       19.94      4.11 o 
 -17   7  11      144.53      159.17      6.15 o 
 -16   7  11        2.30        5.52      3.47 o 
 -15   7  11      122.78      146.72      5.74 o 
 -14   7  11       57.98       62.70      4.12 o 
 -13   7  11        0.16        1.87      3.05 o 
 -12   7  11        1.82        5.79      3.05 o 
 -11   7  11       33.42       51.00      3.72 o 
 -10   7  11       48.81       56.17      3.58 o 
  -9   7  11       90.23       93.27      4.50 o 
  -8   7  11        3.61       -0.21      2.50 o 
  -7   7  11        0.56       -1.45      2.13 o 
  -6   7  11       87.11       71.85      3.10 o 
  -5   7  11        8.96        8.68      2.13 o 
  -4   7  11       10.74       14.04      2.20 o 
  -3   7  11       46.49       51.43      2.63 o 
  -2   7  11      165.20      178.34      4.21 o 
  -1   7  11       95.89       94.42      3.45 o 
   0   7  11      387.32      389.27      6.10 o 
   1   7  11        0.07       -2.12      1.42 o 
   2   7  11       20.62       19.41      2.40 o 
   3   7  11      174.08      164.61      4.32 o 
   4   7  11      123.13      116.79      4.04 o 
   5   7  11      173.56      125.20      4.20 o 
   6   7  11        3.73        4.11      2.43 o 
   7   7  11        4.80        3.73      2.53 o 
   8   7  11       16.55        7.64      2.68 o 
   9   7  11      132.27      132.54      4.90 o 
  10   7  11      262.33      292.89      6.01 o 
  11   7  11      146.17      137.97      5.74 o 
  12   7  11       77.89       82.70      9.82 o 
  13   7  11        0.50       -1.64      3.47 o 
  14   7  11        7.31        9.23      4.66 o 
  15   7  11       42.77       55.31      5.98 o 
  16   7  11       45.70       62.87      8.50 o 
 -17   8  11       17.63       15.33      3.87 o 
 -16   8  11        0.09        2.74      3.68 o 
 -15   8  11        4.22        8.93      3.49 o 
 -14   8  11        3.04        2.34      3.31 o 
 -13   8  11       33.64       32.31      3.68 o 
 -12   8  11       15.91       20.87      3.49 o 
 -11   8  11        2.50       -3.55      2.98 o 
 -10   8  11       41.48       39.86      3.54 o 
  -9   8  11       17.21        9.46      3.11 o 
  -8   8  11       92.68      101.42      4.60 o 
  -7   8  11       46.64       57.72      3.58 o 
  -6   8  11       14.61       13.12      2.53 o 
  -5   8  11       30.68       43.66      2.95 o 
  -4   8  11        9.37       14.12      2.58 o 
  -3   8  11        8.12        6.96      2.38 o 
  -2   8  11        7.71       11.74      2.42 o 
  -1   8  11        4.37        1.39      2.25 o 
   0   8  11       76.68       64.08      3.98 o 
   1   8  11       87.67       86.53      4.64 o 
   2   8  11        9.12        5.41      2.81 o 
   3   8  11        0.28        0.90      2.91 o 
   4   8  11       32.60       50.47      3.76 o 
   5   8  11       10.18       15.18      3.09 o 
   6   8  11        0.86        0.49      2.70 o 
   7   8  11        0.33       -0.44      2.70 o 
   8   8  11       35.96       33.79      3.29 o 
   9   8  11        8.48       -0.98      2.68 o 
  10   8  11        0.00        0.32      3.23 o 
  11   8  11        3.07        1.77      3.61 o 
  12   8  11       16.06       11.58      3.85 o 
  13   8  11       14.67       17.91      5.63 o 
  14   8  11        4.83        3.97      5.42 o 
 -15   9  11       14.97       14.63      4.11 o 
 -14   9  11        9.70       11.25      3.75 o 
 -13   9  11        3.17       -0.91      3.42 o 
 -12   9  11        0.11       -2.00      3.25 o 
 -11   9  11       17.10       15.01      3.54 o 
 -10   9  11        2.30       -3.26      3.09 o 
  -9   9  11       28.72       22.46      3.54 o 
  -8   9  11        4.91       10.73      3.11 o 
  -7   9  11       31.97       39.37      3.54 o 
  -6   9  11        3.18        3.99      3.11 o 
  -5   9  11       38.09       37.43      3.15 o 
  -4   9  11       10.31       10.08      2.58 o 
  -3   9  11       11.66       12.75      2.63 o 
  -2   9  11       78.90       84.58      6.48 o 
  -1   9  11        4.73        6.77      2.89 o 
   0   9  11        3.30        2.67      3.07 o 
   1   9  11       44.54       40.94      3.94 o 
   2   9  11       81.33       73.13      4.37 o 
   3   9  11       27.53       17.33      3.34 o 
   4   9  11       57.18       44.86      3.92 o 
   5   9  11       20.98       21.00      3.61 o 
   6   9  11       63.28       48.21      4.08 o 
   7   9  11        4.75        1.38      3.46 o 
   8   9  11      217.54      230.41      6.74 o 
   9   9  11        0.09        1.34      4.14 o 
  10   9  11       60.01       37.30      5.08 o 
  11   9  11       54.69       55.36      5.83 o 
  12   9  11       14.69       13.38      5.08 o 
 -13  10  11       11.82        3.46      3.68 o 
 -12  10  11        0.04       -2.19      3.68 o 
 -11  10  11        0.23       -5.13      3.42 o 
 -10  10  11        0.05       -5.04      3.36 o 
  -9  10  11       34.67       23.83      3.64 o 
  -8  10  11       35.87       27.68      3.80 o 
  -7  10  11       10.90       17.05      3.64 o 
  -6  10  11        4.26        8.19      3.26 o 
  -5  10  11        8.29        9.79      3.26 o 
  -4  10  11       18.92       17.14      3.06 o 
  -3  10  11       30.61       28.75      3.80 o 
  -2  10  11        1.68       -1.49      3.21 o 
  -1  10  11        1.57       -1.77      3.28 o 
   0  10  11       15.69       11.94      3.65 o 
   1  10  11        0.09       -2.95      3.36 o 
   2  10  11        3.37       -3.21      3.48 o 
   3  10  11        8.75       -0.41      3.28 o 
   4  10  11        2.55        0.11      4.04 o 
   5  10  11       12.18        5.57      4.02 o 
   6  10  11        0.86       -1.46      3.61 o 
   7  10  11        0.59       -0.28      4.30 o 
   8  10  11       14.62       31.19      4.96 o 
   9  10  11        7.35       16.23      5.00 o 
  10  10  11        0.42       -0.43      4.93 o 
  -9  11  11        2.92        2.01      3.64 o 
  -8  11  11       34.22       37.60      4.48 o 
  -7  11  11       15.74       22.15      4.02 o 
  -6  11  11       68.16       77.06      6.05 o 
  -5  11  11        8.43        7.81      4.63 o 
  -4  11  11        0.71       -2.74      4.33 o 
  -3  11  11       28.20       27.46      4.87 o 
  -2  11  11        3.03        2.21      3.44 o 
  -1  11  11        1.00        0.16      3.58 o 
   0  11  11        3.75        5.70      3.68 o 
   1  11  11        0.71       -3.01      3.55 o 
   2  11  11        0.78       -3.17      3.51 o 
   3  11  11        1.12       -5.21      3.47 o 
   4  11  11        4.34        0.83      3.80 o 
   5  11  11        0.16       -1.06      4.30 o 
   6  11  11       17.16       20.09      4.81 o 
 -22   0  12       10.72       17.25      5.13 o 
 -20   0  12        3.37       12.55      4.92 o 
 -18   0  12      160.51      156.45      9.57 o 
 -16   0  12       34.73       24.97      3.35 o 
 -14   0  12      555.32      563.17      8.86 o 
 -12   0  12        7.82       18.45      2.55 o 
 -10   0  12      202.19      207.55      4.94 o 
  -8   0  12       24.43       22.50      2.24 o 
  -6   0  12      204.36      288.66      5.19 o 
  -4   0  12     6942.60     7038.64     75.39 o 
  -2   0  12      143.54      161.81      7.09 o 
   0   0  12     1484.10     1445.68     15.76 o 
   2   0  12       21.68       44.63      2.38 o 
   4   0  12       11.18       11.84      1.95 o 
   6   0  12       83.55      106.69      4.86 o 
   8   0  12      502.59      547.11      8.11 o 
  10   0  12     1114.43      975.16     12.45 o 
  12   0  12      831.46      805.80     12.46 o 
  14   0  12       13.30        7.88      4.40 o 
  16   0  12        2.34        2.86      4.40 o 
  18   0  12       41.88       64.55      6.24 o 
  20   0  12       93.88      101.54     11.77 o 
 -23   1  12       12.49       17.37      3.92 o 
 -22   1  12       19.89       22.83      4.57 o 
 -21   1  12        6.36        7.95      3.42 o 
 -20   1  12       88.88       92.63      4.98 o 
 -19   1  12        1.34        3.60      2.91 o 
 -18   1  12       13.66       15.16      2.61 o 
 -17   1  12       18.11        9.57      2.46 o 
 -16   1  12       49.66       34.35      2.80 o 
 -15   1  12        2.36       -3.41      2.27 o 
 -14   1  12      113.62       93.09      3.44 o 
 -13   1  12       20.69        8.17      1.89 o 
 -12   1  12       19.43       10.91      1.68 o 
 -11   1  12       27.84       22.96      1.84 o 
 -10   1  12      155.53      126.18      2.88 o 
  -9   1  12      411.89      427.94      4.84 o 
  -8   1  12        0.16       -1.13      1.28 o 
  -7   1  12      457.51      465.24      4.88 o 
  -6   1  12      726.62      624.89      5.87 o 
  -5   1  12       30.87       56.46      2.09 o 
  -4   1  12      187.54      153.33      2.63 o 
  -3   1  12     2007.98     1982.88     14.92 o 
  -2   1  12      174.20      152.55      2.47 o 
  -1   1  12      211.91      214.26      2.81 o 
   0   1  12     2486.47     2601.52     19.10 o 
   1   1  12     1468.72     1737.38     13.23 o 
   2   1  12     1292.55     1468.29     11.43 o 
   3   1  12      103.94      101.83      3.07 o 
   4   1  12       70.21       96.41      2.74 o 
   5   1  12      764.81      900.67      7.80 o 
   6   1  12     1786.53     1898.31     14.64 o 
   7   1  12        3.22        5.40      1.40 o 
   8   1  12      725.16      710.45      7.01 o 
   9   1  12      752.10      684.90      6.78 o 
  10   1  12      235.46      259.99      4.18 o 
  11   1  12       54.23       54.55      2.62 o 
  12   1  12      381.10      405.72      5.32 o 
  13   1  12       42.21       53.80      3.17 o 
  14   1  12       67.41       69.45      3.64 o 
  15   1  12        4.89        4.63      2.36 o 
  16   1  12        0.52        1.58      2.34 o 
  17   1  12        5.92        7.33      2.73 o 
  18   1  12       23.92       36.61      3.94 o 
  19   1  12       15.13       27.10      4.94 o 
  20   1  12        3.04       15.12      4.80 o 
 -23   2  12        2.01        6.85      3.72 o 
 -22   2  12        4.38        9.05      3.61 o 
 -21   2  12        7.06       12.10      3.48 o 
 -20   2  12       76.47       82.63      4.56 o 
 -19   2  12       27.27       25.17      2.92 o 
 -18   2  12       17.38       13.70      2.73 o 
 -17   2  12       45.42       53.33      3.04 o 
 -16   2  12        8.45        8.41      2.46 o 
 -15   2  12      167.38      149.63      4.31 o 
 -14   2  12        0.62        2.51      2.20 o 
 -13   2  12      223.62      202.15      3.75 o 
 -12   2  12       78.95       69.84      2.64 o 
 -11   2  12      101.50       84.78      2.86 o 
 -10   2  12       10.89       16.66      1.72 o 
  -9   2  12      227.93      203.36      3.25 o 
  -8   2  12      619.56      617.79      5.90 o 
  -7   2  12      506.21      485.63      4.99 o 
  -6   2  12     2091.65     2077.99     15.67 o 
  -5   2  12      316.31      314.27      3.62 o 
  -4   2  12        3.70        3.42      0.84 o 
  -3   2  12      307.43      383.34      3.62 o 
  -2   2  12      106.23      112.99      1.87 o 
  -1   2  12     1293.35     1376.29     10.82 o 
   0   2  12        1.19        0.41      0.99 o 
   1   2  12      671.35      906.66      7.54 o 
   2   2  12        0.31        1.75      0.96 o 
   3   2  12      604.44      607.77      5.68 o 
   4   2  12        9.47       16.56      1.37 o 
   5   2  12      259.32      192.50      3.06 o 
   6   2  12      249.50      256.91      3.51 o 
   7   2  12      540.15      550.13      6.66 o 
   8   2  12       21.48       16.66      1.70 o 
   9   2  12      612.54      569.04      5.91 o 
  10   2  12       82.73       78.81      4.54 o 
  11   2  12      227.47      224.40      5.14 o 
  12   2  12      314.62      262.40      5.51 o 
  13   2  12       26.79       30.47      2.88 o 
  14   2  12        0.26       -0.21      2.47 o 
  15   2  12        2.51        1.02      2.54 o 
  16   2  12       75.17       73.67      3.92 o 
  17   2  12       18.91       19.55      3.22 o 
  18   2  12        2.27        1.53      3.11 o 
  19   2  12        9.22       22.03      4.76 o 
  20   2  12        1.98       13.11      4.94 o 
 -22   3  12        6.53        4.93      3.57 o 
 -21   3  12       26.95       39.67      3.92 o 
 -20   3  12        0.21        7.49      2.90 o 
 -19   3  12       12.60        6.99      2.73 o 
 -18   3  12       18.00       13.89      2.77 o 
 -17   3  12        1.67        2.40      2.46 o 
 -16   3  12      158.94      153.00      4.39 o 
 -15   3  12        7.50        8.92      2.46 o 
 -14   3  12      383.61      384.55      5.74 o 
 -13   3  12       75.52       69.64      3.09 o 
 -12   3  12        0.04        2.02      1.78 o 
 -11   3  12      311.07      289.53      4.50 o 
 -10   3  12      553.76      511.53      5.47 o 
  -9   3  12       52.30       59.93      2.31 o 
  -8   3  12      468.53      479.76      5.92 o 
  -7   3  12       42.60       31.69      1.69 o 
  -6   3  12       54.85       71.46      2.66 o 
  -5   3  12       24.14       13.47      1.53 o 
  -4   3  12      176.69      205.76      3.49 o 
  -3   3  12      121.59      100.03      2.58 o 
  -2   3  12        3.24       -1.35      1.26 o 
  -1   3  12     1434.06     1515.87     13.33 o 
   0   3  12      101.76       90.48      3.01 o 
   1   3  12      359.77      412.47      4.32 o 
   2   3  12     1484.31     1410.55     11.23 o 
   3   3  12     1273.16     1239.49     10.01 o 
   4   3  12     1183.62     1197.44      9.83 o 
   5   3  12      546.52      550.17      7.26 o 
   6   3  12      897.22      831.44      8.76 o 
   7   3  12       34.70       44.56      2.48 o 
   8   3  12       43.05       42.73      2.53 o 
   9   3  12      251.88      248.89      7.05 o 
  10   3  12        8.06       20.06      3.77 o 
  11   3  12       43.37       43.12      3.13 o 
  12   3  12        6.01        4.65      2.75 o 
  13   3  12       40.06       35.60      2.96 o 
  14   3  12        0.01        1.81      2.51 o 
  15   3  12        1.01       -0.55      2.61 o 
  16   3  12      121.54      136.75      8.39 o 
  17   3  12        7.62        8.86      3.31 o 
  18   3  12        1.24        3.90      3.41 o 
  19   3  12       61.39       76.07      4.89 o 
 -22   4  12        3.76        7.89      4.14 o 
 -21   4  12       52.46       59.33      4.86 o 
 -20   4  12        0.27        4.46      3.38 o 
 -19   4  12       72.98       73.04      6.61 o 
 -18   4  12        1.90        1.87      2.62 o 
 -17   4  12       14.37       15.74      2.77 o 
 -16   4  12        8.39        7.20      2.46 o 
 -15   4  12       50.70       44.88      3.68 o 
 -14   4  12       70.80       82.38      4.49 o 
 -13   4  12       50.04       57.14      2.98 o 
 -12   4  12       91.03       65.27      3.04 o 
 -11   4  12       42.31       43.18      2.76 o 
 -10   4  12      154.30      144.31      3.21 o 
  -9   4  12      224.01      201.10      3.45 o 
  -8   4  12       89.26       76.62      2.74 o 
  -7   4  12      157.71      173.69      3.46 o 
  -6   4  12       14.62       24.58      1.91 o 
  -5   4  12       43.83       48.41      2.27 o 
  -4   4  12       43.82       48.07      2.39 o 
  -3   4  12        1.54        4.54      1.53 o 
  -2   4  12      518.09      652.40      7.62 o 
  -1   4  12      698.01      753.18      7.59 o 
   0   4  12      312.13      314.72      4.30 o 
   1   4  12       29.64       50.75      1.92 o 
   2   4  12      335.05      336.33      3.84 o 
   3   4  12      530.82      584.38      6.86 o 
   4   4  12      137.07      127.17      4.28 o 
   5   4  12        0.05        5.60      1.78 o 
   6   4  12      945.97      881.35      9.44 o 
   7   4  12        0.65        1.67      2.05 o 
   8   4  12        8.48       11.89      2.31 o 
   9   4  12     1714.15     1668.57     15.91 o 
  10   4  12      123.70      170.25     10.11 o 
  11   4  12       66.05       66.47      5.54 o 
  12   4  12        0.88        4.57      3.50 o 
  13   4  12        0.36        2.22      3.09 o 
  14   4  12       48.80       52.76      3.37 o 
  15   4  12       35.63       33.66      3.64 o 
  16   4  12       92.31       94.54      7.22 o 
  17   4  12        9.83        6.65      3.72 o 
  18   4  12       19.54       35.60      4.23 o 
  19   4  12        0.29        1.53      3.89 o 
 -21   5  12       31.23       43.57      4.52 o 
 -20   5  12        0.03        5.92      3.47 o 
 -19   5  12        5.31        2.28      3.47 o 
 -18   5  12       11.66       15.25      3.72 o 
 -17   5  12       12.37       10.36      3.31 o 
 -16   5  12       20.60       11.42      3.72 o 
 -15   5  12       27.92       21.31      3.25 o 
 -14   5  12      112.53      123.62      4.99 o 
 -13   5  12      141.64      148.10      5.18 o 
 -12   5  12        0.61       -1.25      2.67 o 
 -11   5  12      699.28      710.96     10.51 o 
 -10   5  12      218.78      241.25      5.36 o 
  -9   5  12      408.58      426.41      5.78 o 
  -8   5  12        1.53       -1.10      1.80 o 
  -7   5  12      145.79      157.68      3.81 o 
  -6   5  12      252.18      249.23      4.32 o 
  -5   5  12        7.34        5.08      1.65 o 
  -4   5  12       21.45       19.68      1.79 o 
  -3   5  12        0.41       -0.52      1.65 o 
  -2   5  12        1.71        0.74      1.48 o 
  -1   5  12        1.79        3.40      1.65 o 
   0   5  12      638.36      660.18      6.21 o 
   1   5  12       41.10       35.70      1.83 o 
   2   5  12       23.26       14.79      1.85 o 
   3   5  12       76.67       65.89      5.26 o 
   4   5  12       52.16       52.68      2.82 o 
   5   5  12        0.00        1.02      1.99 o 
   6   5  12       16.52        7.69      2.07 o 
   7   5  12       67.23       69.25      3.83 o 
   8   5  12       11.34       11.54      2.77 o 
   9   5  12        2.37        9.15      2.68 o 
  10   5  12        0.98        5.91      2.70 o 
  11   5  12       10.80       13.03      2.74 o 
  12   5  12       41.75       55.90      4.63 o 
  13   5  12       63.73       77.92      4.98 o 
  14   5  12       13.23       18.61      4.14 o 
  15   5  12       19.70       27.78      3.92 o 
  16   5  12       30.67       32.99      4.02 o 
  17   5  12       12.36       21.31      4.46 o 
  18   5  12       24.31       30.41      4.36 o 
 -20   6  12        0.61       -0.29      3.80 o 
 -19   6  12        9.66       11.83      4.99 o 
 -18   6  12        0.72        0.56      3.54 o 
 -17   6  12        0.09       -0.90      3.36 o 
 -16   6  12        6.26       11.35      3.31 o 
 -15   6  12        7.19       13.43      3.31 o 
 -14   6  12       91.42       71.86      4.10 o 
 -13   6  12        1.10        3.58      2.93 o 
 -12   6  12        1.55       -2.89      2.81 o 
 -11   6  12       14.57       10.58      2.87 o 
 -10   6  12        0.12        2.04      2.67 o 
  -9   6  12        0.03       -1.97      2.43 o 
  -8   6  12        1.64        2.09      2.03 o 
  -7   6  12        8.51        8.45      2.09 o 
  -6   6  12       12.83        7.00      2.03 o 
  -5   6  12        1.41        0.08      1.91 o 
  -4   6  12      241.07      261.47      4.48 o 
  -3   6  12        8.16       20.16      2.13 o 
  -2   6  12      153.02      139.84      3.56 o 
  -1   6  12        0.87       -0.10      1.85 o 
   0   6  12      145.57      151.43      3.66 o 
   1   6  12        8.41       15.54      1.59 o 
   2   6  12       25.96       25.27      2.20 o 
   3   6  12        1.44        1.10      1.90 o 
   4   6  12       12.84       14.34      2.24 o 
   5   6  12        0.01        1.71      2.07 o 
   6   6  12      198.56      205.16      4.87 o 
   7   6  12      156.71      169.94      4.70 o 
   8   6  12      553.62      563.47      8.15 o 
   9   6  12      225.63      221.52      5.35 o 
  10   6  12       23.56       32.19      3.22 o 
  11   6  12       20.26       19.83      3.24 o 
  12   6  12        0.05        3.68      3.68 o 
  13   6  12        2.29        0.89      3.37 o 
  14   6  12      145.92      155.65     10.41 o 
  15   6  12       13.37       21.36      5.52 o 
  16   6  12       17.23       16.52      4.90 o 
  17   6  12       14.57       12.77      4.14 o 
 -18   7  12        7.70        5.37      3.73 o 
 -17   7  12       45.25       49.73      4.22 o 
 -16   7  12       48.21       45.65      4.18 o 
 -15   7  12        0.33        3.35      3.25 o 
 -14   7  12        0.84        0.85      3.31 o 
 -13   7  12       15.20       18.37      3.35 o 
 -12   7  12      297.75      355.31      7.05 o 
 -11   7  12        2.71        0.87      2.87 o 
 -10   7  12      123.04       98.48      4.54 o 
  -9   7  12      100.32      102.70      4.83 o 
  -8   7  12      154.89      146.98      4.90 o 
  -7   7  12       67.67       42.01      2.70 o 
  -6   7  12        6.36       10.15      2.37 o 
  -5   7  12       11.85       13.38      2.31 o 
  -4   7  12       44.44       47.03      2.69 o 
  -3   7  12        6.87        7.96      2.23 o 
  -2   7  12      147.24      111.42      3.67 o 
  -1   7  12        5.36        0.17      2.01 o 
   0   7  12      140.64      112.33      4.22 o 
   1   7  12        0.08       -1.18      2.47 o 
   2   7  12       84.49       93.70      4.39 o 
   3   7  12       10.07        9.26      2.81 o 
   4   7  12        9.87        7.15      2.43 o 
   5   7  12       27.43       32.97      2.87 o 
   6   7  12       63.40       68.40      3.65 o 
   7   7  12        3.49        3.15      2.65 o 
   8   7  12        0.42       -3.12      2.62 o 
   9   7  12        4.96       11.94      2.98 o 
  10   7  12        2.83        7.29      2.96 o 
  11   7  12       24.75       44.23      4.06 o 
  12   7  12        2.81        0.86      4.25 o 
  13   7  12        0.57       -2.96      3.35 o 
  14   7  12        0.22        0.03      5.10 o 
  15   7  12       37.92       42.99      4.60 o 
 -17   8  12       31.07       32.02      4.36 o 
 -16   8  12       18.20       10.52      3.92 o 
 -15   8  12        2.81        3.99      3.62 o 
 -14   8  12       85.44       92.18      5.15 o 
 -13   8  12        2.64       -0.12      3.25 o 
 -12   8  12        1.08        0.00      3.25 o 
 -11   8  12        1.60       -4.39      2.93 o 
 -10   8  12        0.37       -2.15      2.93 o 
  -9   8  12        7.99        8.44      3.05 o 
  -8   8  12       89.26       71.44      4.03 o 
  -7   8  12       71.71       63.58      3.69 o 
  -6   8  12        2.05       -0.83      2.37 o 
  -5   8  12       66.91       76.57      3.61 o 
  -4   8  12      153.90      137.53      4.31 o 
  -3   8  12       72.80       63.91      3.39 o 
  -2   8  12        5.13       -0.38      2.28 o 
  -1   8  12        2.37       -0.85      2.25 o 
   0   8  12        3.78       -1.38      2.91 o 
   1   8  12        9.07        3.10      2.84 o 
   2   8  12        1.73       -1.90      2.84 o 
   3   8  12        0.25       -4.54      3.02 o 
   4   8  12       66.09       59.03      3.92 o 
   5   8  12        0.08       -0.71      3.11 o 
   6   8  12        7.69       -0.51      3.39 o 
   7   8  12       41.56       45.36      3.88 o 
   8   8  12       24.14       26.85      3.71 o 
   9   8  12        4.70        6.76      3.55 o 
  10   8  12        0.19       -1.07      3.42 o 
  11   8  12       12.48       15.07      3.98 o 
  12   8  12       55.77       56.48      5.59 o 
  13   8  12        1.77       -1.92      3.87 o 
  14   8  12       61.37       61.32      4.98 o 
 -15   9  12        1.56        0.92      3.80 o 
 -14   9  12        0.00       -1.67      3.42 o 
 -13   9  12       36.88       38.40      4.06 o 
 -12   9  12        9.37        7.02      3.49 o 
 -11   9  12       12.98       13.75      3.61 o 
 -10   9  12        2.74        1.10      3.25 o 
  -9   9  12       13.04       14.58      3.42 o 
  -8   9  12        0.90        3.40      3.09 o 
  -7   9  12       16.48       12.54      3.36 o 
  -6   9  12       21.97       28.00      3.49 o 
  -5   9  12       98.83      109.12      4.56 o 
  -4   9  12        1.32       -1.91      2.58 o 
  -3   9  12       28.98       19.98      2.75 o 
  -2   9  12       26.52       28.58      3.65 o 
  -1   9  12      226.92      177.37      5.87 o 
   0   9  12       32.76       33.75      3.76 o 
   1   9  12       86.73       81.50      4.54 o 
   2   9  12       10.55       10.17      3.48 o 
   3   9  12        0.40       -2.85      3.05 o 
   4   9  12        1.30       -0.76      3.23 o 
   5   9  12       31.62       34.94      3.92 o 
   6   9  12        1.58       -0.10      3.42 o 
   7   9  12       12.60        9.55      3.88 o 
   8   9  12       15.75       18.69      3.98 o 
   9   9  12        0.61        3.20      4.48 o 
  10   9  12       33.06       36.16      5.16 o 
  11   9  12        2.31        0.16      4.52 o 
  12   9  12        6.84       -0.03      8.49 o 
 -12  10  12        0.36       -0.26      3.62 o 
 -11  10  12        6.27        9.60      3.80 o 
 -10  10  12        1.58       -1.01      3.47 o 
  -9  10  12        7.18        6.98      3.54 o 
  -8  10  12        4.44        9.66      3.54 o 
  -7  10  12       28.27       37.62      4.02 o 
  -6  10  12       45.27       55.70      4.14 o 
  -5  10  12        2.47        2.09      3.16 o 
  -4  10  12        8.85        5.85      3.68 o 
  -3  10  12        7.20        8.02      3.65 o 
  -2  10  12       21.48       15.56      3.27 o 
  -1  10  12        1.34       -3.06      3.58 o 
   0  10  12        1.15       -2.09      3.36 o 
   1  10  12        1.80       -3.26      3.39 o 
   2  10  12        0.08       -4.55      3.82 o 
   3  10  12        8.93        3.46      3.55 o 
   4  10  12        9.99       -2.12      3.72 o 
   5  10  12        1.67       -1.57      3.75 o 
   6  10  12        3.65        0.42      4.13 o 
   7  10  12        8.09        8.85      4.38 o 
   8  10  12       23.74       30.98      5.08 o 
   9  10  12       30.30       37.87      5.39 o 
  -8  11  12        7.76        9.88      4.89 o 
  -7  11  12        0.00        3.87      4.63 o 
  -6  11  12        0.42        8.87      4.63 o 
  -5  11  12        6.30        4.65      4.63 o 
  -4  11  12       42.18       54.40      5.71 o 
  -3  11  12        8.18        3.28      4.43 o 
  -2  11  12       33.10       27.62      4.31 o 
  -1  11  12       11.40       15.13      4.02 o 
   0  11  12        0.74        3.68      3.82 o 
   1  11  12       47.51       54.93      4.66 o 
   2  11  12       23.49       29.52      4.50 o 
   3  11  12        5.07       -5.52      3.80 o 
   4  11  12        8.11       -1.87      3.92 o 
   5  11  12        2.71       -5.83      4.98 o 
 -23   0  13      193.93      198.79      9.53 o 
 -21   0  13      132.08      122.89      9.20 o 
 -19   0  13       39.27       31.29      4.92 o 
 -17   0  13       19.12        9.57      4.16 o 
 -15   0  13       41.23       36.46      3.35 o 
 -13   0  13      199.29      212.87      5.34 o 
 -11   0  13       19.27       10.30      2.77 o 
  -9   0  13     1172.86     1198.92     14.22 o 
  -7   0  13       43.02       47.66      2.81 o 
  -5   0  13        2.51       -0.58      1.87 o 
  -3   0  13      134.48      139.10      3.62 o 
  -1   0  13      240.75      242.92      4.48 o 
   1   0  13     1487.32     1616.00     17.71 o 
   3   0  13     3580.37     3839.10     39.25 o 
   5   0  13       75.75       78.04      3.66 o 
   7   0  13     1023.66      970.53     12.13 o 
   9   0  13      876.38      882.82     11.80 o 
  11   0  13     1169.10     1103.65     14.07 o 
  13   0  13       32.44       33.65      3.37 o 
  15   0  13       69.91       62.68      5.97 o 
  17   0  13        6.95       10.38      5.52 o 
  19   0  13        2.03        2.21      5.20 o 
 -23   1  13       31.91       36.88      4.23 o 
 -22   1  13        0.26        9.18      3.62 o 
 -21   1  13       66.62       77.14      4.56 o 
 -20   1  13       42.60       60.49      3.98 o 
 -19   1  13       33.04       27.54      3.42 o 
 -18   1  13       95.39       84.61      4.08 o 
 -17   1  13       51.37       46.93      2.98 o 
 -16   1  13       77.40       67.37      3.29 o 
 -15   1  13      503.54      470.05      5.90 o 
 -14   1  13      129.09      110.67      3.48 o 
 -13   1  13      133.47      120.38      5.05 o 
 -12   1  13      503.94      499.27      5.62 o 
 -11   1  13        6.95        4.77      1.63 o 
 -10   1  13      157.89      163.96      3.55 o 
  -9   1  13       99.32       84.09      2.73 o 
  -8   1  13     1116.23     1089.78      9.25 o 
  -7   1  13        7.17        1.67      1.35 o 
  -6   1  13      125.08      101.06      3.13 o 
  -5   1  13       41.48       27.04      1.63 o 
  -4   1  13     2781.21     2941.39     21.65 o 
  -3   1  13     1924.83     2055.83     15.47 o 
  -2   1  13       40.85       33.50      1.54 o 
  -1   1  13      116.27       81.53      2.03 o 
   0   1  13       32.22       42.53      3.16 o 
   1   1  13      246.91      277.65      3.56 o 
   2   1  13       51.42       84.14      3.73 o 
   3   1  13        5.73        6.56      1.54 o 
   4   1  13      542.33      568.26      5.64 o 
   5   1  13      699.62      728.77      7.46 o 
   6   1  13        8.09       15.68      1.74 o 
   7   1  13      712.79      740.65      7.06 o 
   8   1  13      927.49      842.55      7.79 o 
   9   1  13      298.41      311.58      4.48 o 
  10   1  13        0.04        0.94      2.03 o 
  11   1  13       47.88       56.03      2.73 o 
  12   1  13     1058.76      927.03     10.30 o 
  13   1  13      291.54      263.66      5.39 o 
  14   1  13       63.74       63.21      3.22 o 
  15   1  13        0.70        3.86      2.38 o 
  16   1  13        0.25        4.18      2.49 o 
  17   1  13       44.84       56.46      4.39 o 
  18   1  13       23.03       40.93      4.31 o 
  19   1  13        3.08        9.19      4.52 o 
 -22   2  13      116.80      130.91      5.90 o 
 -21   2  13       23.07       18.72      3.71 o 
 -20   2  13        8.80       16.18      3.55 o 
 -19   2  13        8.68        6.81      2.73 o 
 -18   2  13        0.46       -1.45      2.40 o 
 -17   2  13        2.28        3.82      2.48 o 
 -16   2  13       47.38       39.75      2.87 o 
 -15   2  13      116.50      110.76      3.93 o 
 -14   2  13      325.67      345.73      5.56 o 
 -13   2  13       61.41       64.46      2.67 o 
 -12   2  13       46.94       43.20      2.20 o 
 -11   2  13      189.19      181.34      3.54 o 
 -10   2  13      191.83      213.87      4.51 o 
  -9   2  13      109.85      110.49      2.86 o 
  -8   2  13      402.51      376.57      4.42 o 
  -7   2  13       37.83       32.57      1.66 o 
  -6   2  13      201.06      193.80      3.11 o 
  -5   2  13     1117.50     1105.54      9.07 o 
  -4   2  13      548.39      542.46      5.26 o 
  -3   2  13      555.11      559.39      4.78 o 
  -2   2  13      318.41      377.13      4.83 o 
  -1   2  13        0.05       -1.30      1.10 o 
   0   2  13       20.60       18.69      1.25 o 
   1   2  13       78.40       68.48      2.07 o 
   2   2  13      106.96      112.45      2.46 o 
   3   2  13       45.87       37.45      1.75 o 
   4   2  13     1122.10     1097.30      9.19 o 
   5   2  13        0.55        1.36      1.35 o 
   6   2  13       14.07        7.81      1.40 o 
   7   2  13       14.50       25.27      1.57 o 
   8   2  13        0.09        4.49      1.92 o 
   9   2  13     1322.30     1234.84     11.93 o 
  10   2  13     1559.18     1512.29     14.57 o 
  11   2  13      903.93      854.40     12.05 o 
  12   2  13        0.99        5.36      2.58 o 
  13   2  13       57.41       46.49      3.09 o 
  14   2  13        5.81        8.29      2.59 o 
  15   2  13      106.84      106.81      4.53 o 
  16   2  13        6.46        7.87      2.73 o 
  17   2  13       36.13       43.15      3.37 o 
  18   2  13       26.90       34.40      4.99 o 
  19   2  13       20.14       31.98      5.10 o 
 -22   3  13       15.47       26.50      4.73 o 
 -21   3  13        2.53        9.86      3.55 o 
 -20   3  13       85.47      100.58      4.88 o 
 -19   3  13       16.03       15.02      2.98 o 
 -18   3  13        4.96        2.61      3.12 o 
 -17   3  13        0.04        1.15      2.61 o 
 -16   3  13       83.68       78.29      3.77 o 
 -15   3  13       23.32       24.36      2.65 o 
 -14   3  13      393.42      364.29      5.93 o 
 -13   3  13        0.66       -1.86      3.57 o 
 -12   3  13        0.49       -1.08      1.59 o 
 -11   3  13      287.59      324.89      4.38 o 
 -10   3  13       71.74      100.99      2.92 o 
  -9   3  13        0.33        1.89      1.44 o 
  -8   3  13        4.90        2.41      1.32 o 
  -7   3  13      369.73      365.83      4.50 o 
  -6   3  13        1.04        0.33      1.49 o 
  -5   3  13        1.16        2.40      1.42 o 
  -4   3  13        1.35       -0.64      1.42 o 
  -3   3  13        0.45       -2.13      1.42 o 
  -2   3  13        0.11       -0.81      1.31 o 
  -1   3  13      142.04      146.34      3.04 o 
   0   3  13       74.21       81.25      2.02 o 
   1   3  13       21.53       26.73      1.37 o 
   2   3  13      243.81      234.48      3.28 o 
   3   3  13      128.76      141.72      2.61 o 
   4   3  13       24.02       26.76      1.48 o 
   5   3  13        0.36        0.07      1.65 o 
   6   3  13        8.72        6.13      1.91 o 
   7   3  13      461.34      431.94     11.11 o 
   8   3  13     1694.35     1737.51     23.22 o 
   9   3  13      667.14      663.49      8.36 o 
  10   3  13       50.97       54.77      4.45 o 
  11   3  13      296.38      280.06      6.23 o 
  12   3  13      145.17      145.19      5.95 o 
  13   3  13        4.04        1.13      2.41 o 
  14   3  13        0.03        1.22      2.51 o 
  15   3  13       40.77       47.24      3.29 o 
  16   3  13       17.89       24.68      3.64 o 
  17   3  13       18.53       36.05      4.67 o 
  18   3  13       10.53       17.55      3.82 o 
  19   3  13       19.61       31.82      4.28 o 
 -21   4  13       10.73       13.23      3.85 o 
 -20   4  13        1.80        1.10      3.47 o 
 -19   4  13       98.57      118.65      5.48 o 
 -18   4  13       57.28       58.62      4.21 o 
 -17   4  13        4.14       -0.42      2.96 o 
 -16   4  13       48.39       40.66      3.01 o 
 -15   4  13       14.14       14.57      2.46 o 
 -14   4  13       55.03       52.31      3.17 o 
 -13   4  13       42.85       37.53      2.62 o 
 -12   4  13       17.96       18.55      2.20 o 
 -11   4  13       17.09       18.73      1.78 o 
 -10   4  13       14.08       18.26      1.74 o 
  -9   4  13        1.72        0.82      1.37 o 
  -8   4  13      108.21      102.15      2.39 o 
  -7   4  13        2.49        0.69      1.65 o 
  -6   4  13      304.68      319.52      4.74 o 
  -5   4  13      226.74      215.89      3.83 o 
  -4   4  13      420.07      437.17      5.48 o 
  -3   4  13        1.12        0.59      1.53 o 
  -2   4  13       60.89       54.88      2.51 o 
  -1   4  13        0.69        1.18      1.36 o 
   0   4  13        0.28        0.07      1.48 o 
   1   4  13      253.90      250.05      3.32 o 
   2   4  13       31.55       35.08      2.25 o 
   3   4  13     1328.35     1423.90     11.48 o 
   4   4  13      285.72      281.68      4.72 o 
   5   4  13      501.80      508.52      6.53 o 
   6   4  13        3.91        9.36      2.03 o 
   7   4  13        5.28        7.59      2.39 o 
   8   4  13       16.42       20.84      2.77 o 
   9   4  13       92.51      120.64      7.29 o 
  10   4  13     1567.52     1522.17     17.64 o 
  11   4  13      222.72      245.35      5.39 o 
  12   4  13      345.91      336.95      6.48 o 
  13   4  13      107.75      103.02      5.22 o 
  14   4  13        0.04        3.92      2.78 o 
  15   4  13       25.05       34.28      4.90 o 
  16   4  13        5.02        6.17      3.31 o 
  17   4  13        0.00       -0.37      3.36 o 
  18   4  13       76.83       99.42      6.16 o 
 -20   5  13       26.14       37.58      4.17 o 
 -19   5  13        1.07        1.03      3.35 o 
 -18   5  13       39.81       47.65      4.62 o 
 -17   5  13       38.84       44.55      3.73 o 
 -16   5  13        0.70       -1.14      2.96 o 
 -15   5  13        9.12       10.55      3.25 o 
 -14   5  13       15.14       13.08      3.25 o 
 -13   5  13       27.61       30.22      3.18 o 
 -12   5  13       63.12       63.40      4.46 o 
 -11   5  13      188.13      223.22      6.16 o 
 -10   5  13       20.17       21.62      2.87 o 
  -9   5  13       30.15       37.52      2.41 o 
  -8   5  13        4.43        1.23      1.99 o 
  -7   5  13       60.32       50.70      2.61 o 
  -6   5  13      282.03      274.82      4.61 o 
  -5   5  13        0.38       -0.69      1.65 o 
  -4   5  13      117.39      112.07      3.24 o 
  -3   5  13      136.33      132.21      3.37 o 
  -2   5  13       44.79       58.13      2.65 o 
  -1   5  13      156.88      146.60      3.57 o 
   0   5  13       20.14       24.10      1.92 o 
   1   5  13      230.00      245.22      3.42 o 
   2   5  13      102.00      115.29      3.15 o 
   3   5  13     1226.90     1323.95     12.71 o 
   4   5  13        0.09        2.92      1.92 o 
   5   5  13       41.72       37.81      2.54 o 
   6   5  13        5.06        3.38      2.99 o 
   7   5  13      134.61      172.51      7.62 o 
   8   5  13      141.69      178.79      5.44 o 
   9   5  13      793.10      798.93      9.70 o 
  10   5  13       53.33       58.00      3.81 o 
  11   5  13        2.08        6.06      2.70 o 
  12   5  13       75.71       79.86      4.10 o 
  13   5  13        6.15       10.46      3.33 o 
  14   5  13        1.93        1.70      4.46 o 
  15   5  13       19.43       25.77      3.85 o 
  16   5  13        0.96        0.64      3.61 o 
  17   5  13       11.42        6.47      3.69 o 
 -19   6  13        9.51        3.51      3.68 o 
 -18   6  13       14.20       11.25      3.68 o 
 -17   6  13        3.85        2.17      4.25 o 
 -16   6  13        4.24        4.88      3.35 o 
 -15   6  13        0.77       -0.87      3.11 o 
 -14   6  13       21.09       13.82      3.23 o 
 -13   6  13        0.24       -1.93      2.87 o 
 -12   6  13        2.11       -2.02      2.61 o 
 -11   6  13      179.90      168.20      5.29 o 
 -10   6  13       23.68       15.39      2.99 o 
  -9   6  13      121.67      124.20      4.78 o 
  -8   6  13       48.58       50.12      2.80 o 
  -7   6  13       39.43       30.79      2.47 o 
  -6   6  13       28.27       24.52      2.33 o 
  -5   6  13       61.51       48.24      2.53 o 
  -4   6  13      162.47      164.35      4.19 o 
  -3   6  13      109.54      111.97      3.61 o 
  -2   6  13      129.43      161.00      3.87 o 
  -1   6  13        6.82        6.46      1.89 o 
   0   6  13       16.92       16.30      2.01 o 
   1   6  13      122.68      110.68      5.99 o 
   2   6  13      675.28      724.24      8.31 o 
   3   6  13        0.11       -0.59      2.01 o 
   4   6  13       42.22       32.85      2.58 o 
   5   6  13        0.62       -1.13      2.39 o 
   6   6  13      213.43      239.01      5.40 o 
   7   6  13       26.02       26.19      2.99 o 
   8   6  13       21.23       31.20      3.04 o 
   9   6  13      170.97      152.41      4.76 o 
  10   6  13      124.11      136.33      4.98 o 
  11   6  13       65.70       89.11      8.10 o 
  12   6  13        4.30        6.03      3.15 o 
  13   6  13       29.41       33.20      3.92 o 
  14   6  13        1.12        0.49      3.41 o 
  15   6  13        0.10        0.25      3.60 o 
  16   6  13       22.03       17.76      6.24 o 
 -18   7  13        0.01       -2.00      3.58 o 
 -17   7  13       16.86       17.19      3.80 o 
 -16   7  13       27.16       33.13      4.06 o 
 -15   7  13        0.66       -2.04      3.25 o 
 -14   7  13        0.40       -4.88      3.25 o 
 -13   7  13        3.61        1.72      3.25 o 
 -12   7  13        2.19        1.10      3.25 o 
 -11   7  13        4.03       -1.28      3.05 o 
 -10   7  13       31.44       27.73      3.31 o 
  -9   7  13       56.58       60.84      4.99 o 
  -8   7  13        9.64       10.38      2.99 o 
  -7   7  13        2.70        0.72      2.25 o 
  -6   7  13       35.78       37.67      2.75 o 
  -5   7  13       91.98       92.57      4.06 o 
  -4   7  13      117.92      130.95      4.15 o 
  -3   7  13        3.31        2.96      2.28 o 
  -2   7  13      121.72       93.78      5.26 o 
  -1   7  13       18.15        5.36      2.04 o 
   0   7  13      471.67      464.97      7.80 o 
   1   7  13        0.39        0.64      2.61 o 
   2   7  13      272.41      263.91      6.21 o 
   3   7  13       53.32       34.36      3.39 o 
   4   7  13      110.44      108.04      4.99 o 
   5   7  13       10.72       12.62      3.18 o 
   6   7  13        7.59        2.13      2.57 o 
   7   7  13        1.46        6.74      2.77 o 
   8   7  13       38.03       30.86      3.21 o 
   9   7  13       75.92       79.93      5.10 o 
  10   7  13       16.26       23.05      3.14 o 
  11   7  13       39.46       51.75      4.35 o 
  12   7  13        0.05       -1.40      3.54 o 
  13   7  13        6.99        9.23      3.73 o 
  14   7  13        6.13        2.86      4.91 o 
  15   7  13        0.99        1.26      3.75 o 
 -17   8  13        1.25        4.64      4.06 o 
 -16   8  13       20.36       21.76      4.26 o 
 -15   8  13        0.20       -0.46      3.62 o 
 -14   8  13        0.44        2.08      3.36 o 
 -13   8  13        0.23       -4.62      3.25 o 
 -12   8  13        0.31       -2.72      3.18 o 
 -11   8  13       10.62        3.77      3.18 o 
 -10   8  13       27.28       22.51      3.42 o 
  -9   8  13       69.94       62.24      3.92 o 
  -8   8  13        2.19        2.79      3.05 o 
  -7   8  13        0.00        3.48      2.87 o 
  -6   8  13      119.20      109.66      5.08 o 
  -5   8  13        2.24        3.86      2.47 o 
  -4   8  13       16.95       13.65      2.58 o 
  -3   8  13      149.28      166.74      4.38 o 
  -2   8  13        4.36       -0.18      2.34 o 
  -1   8  13       35.34       39.60      3.68 o 
   0   8  13        1.60       -2.31      2.91 o 
   1   8  13        3.83        3.28      2.99 o 
   2   8  13       18.26        9.89      3.28 o 
   3   8  13        1.14        0.90      3.18 o 
   4   8  13      277.58      272.92      6.77 o 
   5   8  13      114.58      109.12      5.36 o 
   6   8  13        0.22       -1.10      3.28 o 
   7   8  13      153.70      143.39      5.94 o 
   8   8  13       16.19       10.45      3.61 o 
   9   8  13        0.03        0.25      3.51 o 
  10   8  13       10.45        8.18      4.36 o 
  11   8  13        6.08        9.15      4.73 o 
  12   8  13       46.98       38.00      5.59 o 
  13   8  13        2.88        3.82      4.73 o 
 -14   9  13        0.49       -1.33      3.68 o 
 -13   9  13       10.03       11.38      3.73 o 
 -12   9  13        1.00       -2.73      3.72 o 
 -11   9  13        2.21       -4.88      3.25 o 
 -10   9  13       18.43       11.68      3.42 o 
  -9   9  13       80.05       68.34      4.40 o 
  -8   9  13       24.86       30.26      3.64 o 
  -7   9  13       39.36       36.84      3.64 o 
  -6   9  13        4.58        3.98      3.26 o 
  -5   9  13       55.30       61.11      3.47 o 
  -4   9  13        4.11        5.66      3.77 o 
  -3   9  13       69.82       77.25      4.57 o 
  -2   9  13        5.71        3.66      3.21 o 
  -1   9  13       45.76       35.74      3.85 o 
   0   9  13        0.43       -3.20      3.11 o 
   1   9  13        2.10       -0.45      3.11 o 
   2   9  13        3.58       -2.07      3.18 o 
   3   9  13        3.88        0.79      3.31 o 
   4   9  13        0.99       -1.12      3.31 o 
   5   9  13       27.47       20.41      3.92 o 
   6   9  13       30.19       23.54      4.08 o 
   7   9  13       91.34       92.96      5.25 o 
   8   9  13       43.78       48.35      4.46 o 
   9   9  13       35.32       40.31      5.16 o 
  10   9  13       28.31       27.96      5.08 o 
  11   9  13        0.37       -8.85      5.90 o 
 -12  10  13        4.39        3.97      3.73 o 
 -11  10  13        3.28        5.63      3.71 o 
 -10  10  13        2.70        0.49      3.55 o 
  -9  10  13        0.26       -0.53      3.42 o 
  -8  10  13       10.43       14.45      3.64 o 
  -7  10  13       29.77       31.42      3.92 o 
  -6  10  13       24.95       25.44      4.46 o 
  -5  10  13       41.20       35.52      5.06 o 
  -4  10  13        2.02       -0.76      3.65 o 
  -3  10  13        0.16       -3.06      3.65 o 
  -2  10  13        3.53        2.81      3.36 o 
  -1  10  13        6.76        2.84      3.58 o 
   0  10  13        3.62        2.69      3.48 o 
   1  10  13        0.29       -5.33      3.55 o 
   2  10  13       12.73        6.02      3.73 o 
   3  10  13       16.00        4.97      3.62 o 
   4  10  13        4.78       -3.67      3.68 o 
   5  10  13        6.68        0.96      3.92 o 
   6  10  13        0.76       -5.60      3.73 o 
   7  10  13       15.13        8.94      4.73 o 
   8  10  13        0.52        1.03      4.59 o 
  -7  11  13        0.13        3.52      4.63 o 
  -6  11  13       26.09       32.06      5.19 o 
  -5  11  13        1.07        1.94      4.63 o 
  -4  11  13        6.70        6.93      4.43 o 
  -3  11  13       15.98       18.96      4.80 o 
  -2  11  13       10.16       16.63      3.96 o 
  -1  11  13       23.90       33.88      4.50 o 
   0  11  13       11.10       10.84      4.10 o 
   1  11  13       11.86        4.92      4.02 o 
   2  11  13        3.91       -6.69      4.46 o 
   3  11  13        0.00       -5.76      3.87 o 
   4  11  13        0.01       -3.40      3.89 o 
 -22   0  14        0.62        5.89      5.13 o 
 -20   0  14       12.43       12.82      5.89 o 
 -18   0  14       24.30       23.29      5.52 o 
 -16   0  14       26.85       21.91      3.52 o 
 -14   0  14      371.28      380.87      7.87 o 
 -12   0  14     1311.44     1371.92     19.16 o 
 -10   0  14      167.43      172.41      5.08 o 
  -8   0  14       93.62       78.81      4.32 o 
  -6   0  14      318.93      274.21      5.34 o 
  -4   0  14     3090.85     3412.85     35.11 o 
  -2   0  14      257.80      338.24      5.59 o 
   0   0  14      138.20      137.40      3.70 o 
   2   0  14     4071.18     4226.19     42.92 o 
   4   0  14       13.69       18.37      2.38 o 
   6   0  14      117.21      108.35      4.46 o 
   8   0  14     1851.35     1751.65     19.81 o 
  10   0  14       58.22       37.50      4.92 o 
  12   0  14       59.24       70.75      4.33 o 
  14   0  14       27.10       39.79      5.20 o 
  16   0  14       68.41       68.21      6.24 o 
  18   0  14        4.57       11.32      5.44 o 
 -22   1  14        5.31       10.21      3.64 o 
 -21   1  14        6.10       12.31      3.55 o 
 -20   1  14        3.14        4.36      3.18 o 
 -19   1  14        0.00       -0.76      3.02 o 
 -18   1  14        2.55        2.19      3.02 o 
 -17   1  14        1.45       -0.76      2.42 o 
 -16   1  14       87.35       87.35      3.79 o 
 -15   1  14        0.43        1.41      2.02 o 
 -14   1  14       47.63       45.44      2.46 o 
 -13   1  14      207.83      193.62      4.04 o 
 -12   1  14      125.12       90.45      3.29 o 
 -11   1  14      416.52      441.74      5.21 o 
 -10   1  14        3.76        4.41      1.58 o 
  -9   1  14       73.04       69.99      2.50 o 
  -8   1  14        4.57        8.38      1.63 o 
  -7   1  14       89.87       57.63      2.31 o 
  -6   1  14       34.82       44.72      1.92 o 
  -5   1  14       82.51       81.67      2.43 o 
  -4   1  14      236.98      278.52      4.94 o 
  -3   1  14      760.75      866.49      7.65 o 
  -2   1  14      356.75      457.68      4.69 o 
  -1   1  14      253.65      245.92      3.27 o 
   0   1  14      178.83      189.37      2.84 o 
   1   1  14      273.30      268.04      3.49 o 
   2   1  14       90.61       82.25      2.43 o 
   3   1  14      194.16      165.83      2.96 o 
   4   1  14     1235.77     1245.05     10.29 o 
   5   1  14      343.66      375.19      4.50 o 
   6   1  14      952.44      947.18      8.49 o 
   7   1  14      586.35      589.55      6.06 o 
   8   1  14      139.59      113.60      3.25 o 
   9   1  14      879.24      757.83      9.13 o 
  10   1  14     1042.73     1010.55      9.28 o 
  11   1  14       44.88       41.84      3.65 o 
  12   1  14       82.21       71.00      3.60 o 
  13   1  14       80.92       85.58      3.87 o 
  14   1  14        6.24        7.43      2.41 o 
  15   1  14       17.12       28.18      2.90 o 
  16   1  14       96.96      101.18      5.60 o 
  17   1  14        2.97        6.05      3.58 o 
  18   1  14        6.60       10.16      3.94 o 
  19   1  14       28.27       39.99      5.23 o 
 -22   2  14        2.07        7.20      3.71 o 
 -21   2  14       18.29       28.02      3.80 o 
 -20   2  14        6.72        7.13      3.36 o 
 -19   2  14        7.92        2.70      2.82 o 
 -18   2  14       31.14       29.14      3.06 o 
 -17   2  14        7.41        2.15      2.42 o 
 -16   2  14       20.93       18.03      2.61 o 
 -15   2  14       57.70       48.46      2.98 o 
 -14   2  14        4.33       -3.41      2.27 o 
 -13   2  14       89.00       85.12      3.23 o 
 -12   2  14      350.44      356.47      4.80 o 
 -11   2  14      676.29      640.18      6.71 o 
 -10   2  14        0.82       -1.63      1.51 o 
  -9   2  14       16.81        5.04      1.51 o 
  -8   2  14      986.90     1012.06      8.84 o 
  -7   2  14       98.78       76.71      2.41 o 
  -6   2  14       23.07       32.06      1.75 o 
  -5   2  14     1655.30     1794.31     15.33 o 
  -4   2  14      487.12      501.78      5.03 o 
  -3   2  14      725.12      801.14      7.02 o 
  -2   2  14       83.81       75.28      4.33 o 
  -1   2  14      325.46      271.85      3.62 o 
   0   2  14       12.35       10.43      1.17 o 
   1   2  14       76.29       92.69      2.43 o 
   2   2  14        0.06        1.73      1.22 o 
   3   2  14        0.27        3.25      1.35 o 
   4   2  14       24.77       23.55      1.70 o 
   5   2  14       10.52        8.50      1.42 o 
   6   2  14       19.25       18.54      1.49 o 
   7   2  14     1995.73     1961.14     15.39 o 
   8   2  14       46.25       36.99      2.30 o 
   9   2  14      299.04      287.63      5.61 o 
  10   2  14      506.09      466.49      6.89 o 
  11   2  14       45.68       63.39      3.48 o 
  12   2  14        9.17        8.85      2.58 o 
  13   2  14       21.91       12.91      2.67 o 
  14   2  14       12.10       10.18      2.65 o 
  15   2  14        6.26        9.19      2.77 o 
  16   2  14       15.88       19.14      3.01 o 
  17   2  14        3.45        6.94      3.58 o 
  18   2  14       19.56       38.22      6.06 o 
  19   2  14       25.81       43.02      5.62 o 
 -22   3  14        1.18        3.85      4.30 o 
 -21   3  14        7.13        6.90      4.30 o 
 -20   3  14       15.44       19.57      3.61 o 
 -19   3  14        4.97        4.69      3.14 o 
 -18   3  14        0.18       -0.19      2.61 o 
 -17   3  14       25.64       35.66      3.06 o 
 -16   3  14      104.79      101.45      4.09 o 
 -15   3  14        0.16        1.44      2.37 o 
 -14   3  14       81.88       70.78      3.46 o 
 -13   3  14       34.13       29.44      2.43 o 
 -12   3  14        0.01        0.62      1.70 o 
 -11   3  14      385.75      328.06      4.51 o 
 -10   3  14      126.86      146.49      3.21 o 
  -9   3  14        0.01       -1.85      1.34 o 
  -8   3  14       33.92       36.64      1.80 o 
  -7   3  14      163.25      148.46      2.68 o 
  -6   3  14        7.71        2.76      1.53 o 
  -5   3  14      105.71       88.04      2.94 o 
  -4   3  14        0.86       -1.70      1.53 o 
  -3   3  14      112.63       96.91      2.87 o 
  -2   3  14       62.86       73.64      2.86 o 
  -1   3  14      550.54      587.13      6.39 o 
   0   3  14        5.02        3.22      1.32 o 
   1   3  14       25.22       26.58      1.82 o 
   2   3  14       17.10       19.04      1.39 o 
   3   3  14      368.47      334.39      4.07 o 
   4   3  14        1.28       -1.40      1.11 o 
   5   3  14       28.05       20.56      1.20 o 
   6   3  14        3.24        3.16      1.99 o 
   7   3  14      146.89      159.24      4.31 o 
   8   3  14      100.59      141.48      4.84 o 
   9   3  14       43.78       44.31      3.37 o 
  10   3  14      293.91      285.50     10.01 o 
  11   3  14      501.92      505.59      7.37 o 
  12   3  14        5.84        8.08      2.66 o 
  13   3  14       18.98       16.20      2.94 o 
  14   3  14       70.01       62.91      3.46 o 
  15   3  14        1.50        3.77      2.68 o 
  16   3  14        0.84        3.50      3.11 o 
  17   3  14       17.00       22.11      3.75 o 
  18   3  14       25.04       31.64      6.16 o 
 -21   4  14        1.44        1.96      3.71 o 
 -20   4  14       17.75       19.40      3.61 o 
 -19   4  14        0.18        4.71      3.34 o 
 -18   4  14        6.91        3.11      3.34 o 
 -17   4  14       20.31       21.44      3.42 o 
 -16   4  14        1.46       -1.01      2.96 o 
 -15   4  14       15.46       16.94      2.96 o 
 -14   4  14        9.21       11.92      2.93 o 
 -13   4  14       24.18       18.89      3.11 o 
 -12   4  14        5.77        3.10      2.54 o 
 -11   4  14        0.06       -0.96      2.33 o 
 -10   4  14      274.01      250.01      4.67 o 
  -9   4  14       75.18       64.50      3.10 o 
  -8   4  14        0.66       -2.23      1.65 o 
  -7   4  14      305.00      293.80      4.79 o 
  -6   4  14       44.07       46.59      2.43 o 
  -5   4  14      634.23      630.97      6.98 o 
  -4   4  14       61.01       76.94      2.77 o 
  -3   4  14      116.42      113.90      3.28 o 
  -2   4  14      333.59      312.11      4.58 o 
  -1   4  14        1.18        5.91      1.74 o 
   0   4  14      300.48      282.47      4.41 o 
   1   4  14        5.18        7.66      1.24 o 
   2   4  14      258.50      279.50      3.78 o 
   3   4  14       72.62       84.59      3.79 o 
   4   4  14        0.70        2.10      1.87 o 
   5   4  14      420.18      414.48      5.98 o 
   6   4  14      472.82      483.96      6.73 o 
   7   4  14     1135.36     1139.16     12.89 o 
   8   4  14      653.94      634.98      8.32 o 
   9   4  14       14.87       25.12      3.39 o 
  10   4  14       37.01       52.96      4.34 o 
  11   4  14        2.10        9.16      2.84 o 
  12   4  14       46.93       46.59      3.22 o 
  13   4  14       43.45       52.92      6.24 o 
  14   4  14       45.07       42.31      3.94 o 
  15   4  14        1.70        3.21      4.67 o 
  16   4  14        8.28        7.36      3.72 o 
  17   4  14        0.21        2.14      3.48 o 
  18   4  14        8.67       16.29      3.88 o 
 -20   5  14        8.93       11.73      3.85 o 
 -19   5  14       15.43       16.24      3.80 o 
 -18   5  14       42.07       52.14      4.18 o 
 -17   5  14       81.26       96.80      5.17 o 
 -16   5  14       51.55       50.83      4.03 o 
 -15   5  14      187.65      195.63      5.72 o 
 -14   5  14       45.15       37.58      4.99 o 
 -13   5  14       59.88       54.52      3.61 o 
 -12   5  14        1.13        1.89      2.74 o 
 -11   5  14       31.70       28.72      3.09 o 
 -10   5  14      320.10      286.14      5.80 o 
  -9   5  14        1.73        2.42      2.08 o 
  -8   5  14        2.88        0.27      1.86 o 
  -7   5  14       94.40      107.42      3.42 o 
  -6   5  14       84.73       91.49      3.42 o 
  -5   5  14       21.83       18.42      2.13 o 
  -4   5  14       42.82       35.91      2.23 o 
  -3   5  14      260.19      263.39      4.53 o 
  -2   5  14       70.73       74.99      3.09 o 
  -1   5  14        5.64        7.04      1.85 o 
   0   5  14       14.85       21.89      1.97 o 
   1   5  14      164.01      168.87      3.46 o 
   2   5  14       94.11      111.71      3.07 o 
   3   5  14        0.27        2.88      1.99 o 
   4   5  14      222.25      246.99      4.76 o 
   5   5  14        2.05       -2.49      2.53 o 
   6   5  14        6.63       10.07      2.47 o 
   7   5  14      697.98      722.98      8.94 o 
   8   5  14      162.62      152.58      6.23 o 
   9   5  14      135.85      143.67      6.35 o 
  10   5  14       78.84       94.91      4.35 o 
  11   5  14       18.10       30.91      3.12 o 
  12   5  14        0.20        4.37      2.82 o 
  13   5  14       64.45       78.70      5.77 o 
  14   5  14       79.91       92.97      7.54 o 
  15   5  14        0.21        0.00      3.46 o 
  16   5  14       10.14        9.44      5.84 o 
  17   5  14        0.01        2.36      4.25 o 
 -19   6  14       21.12       20.75      4.14 o 
 -18   6  14        1.09       -1.16      3.41 o 
 -17   6  14        0.34       -0.91      3.42 o 
 -16   6  14       14.85       11.55      3.61 o 
 -15   6  14        7.81        5.89      3.25 o 
 -14   6  14        0.00       -0.97      3.11 o 
 -13   6  14        0.21       -4.00      2.67 o 
 -12   6  14        3.38        0.03      2.85 o 
 -11   6  14        0.01       -2.16      2.87 o 
 -10   6  14        3.05       -2.40      2.74 o 
  -9   6  14       66.83       52.13      3.42 o 
  -8   6  14       36.68       22.21      2.51 o 
  -7   6  14        0.88       -0.64      2.15 o 
  -6   6  14       20.92       14.26      2.33 o 
  -5   6  14      143.05      162.15      5.49 o 
  -4   6  14       17.88       25.28      2.54 o 
  -3   6  14       50.21       44.51      2.63 o 
  -2   6  14        9.31       12.70      2.20 o 
  -1   6  14      154.50      117.68      3.38 o 
   0   6  14        5.73        7.84      2.43 o 
   1   6  14        0.57       -3.75      2.50 o 
   2   6  14       38.69       38.78      3.21 o 
   3   6  14       10.56       18.42      3.11 o 
   4   6  14       78.61       77.35      3.63 o 
   5   6  14       33.21       50.42      3.01 o 
   6   6  14      347.31      336.33      6.10 o 
   7   6  14      188.76      196.74      5.86 o 
   8   6  14      193.23      207.11      5.35 o 
   9   6  14        0.53        4.65      2.80 o 
  10   6  14        0.62        6.48      4.11 o 
  11   6  14      182.90      179.98      6.74 o 
  12   6  14       45.43       57.10      6.02 o 
  13   6  14       44.93       66.16      8.17 o 
  14   6  14       12.30       11.46      3.93 o 
  15   6  14        0.28        1.04      3.60 o 
  16   6  14        0.07       -3.73      4.37 o 
 -18   7  14        2.90       -1.46      4.89 o 
 -17   7  14       11.12        2.79      3.68 o 
 -16   7  14        9.38        8.76      3.73 o 
 -15   7  14      120.54      118.55      5.66 o 
 -14   7  14       36.20       23.65      3.73 o 
 -13   7  14       11.21        4.54      3.31 o 
 -12   7  14       42.39       40.36      3.80 o 
 -11   7  14       50.41       41.08      3.73 o 
 -10   7  14       20.20       11.33      2.93 o 
  -9   7  14        2.35        4.40      3.05 o 
  -8   7  14       21.58       30.31      3.26 o 
  -7   7  14        0.49        0.61      2.37 o 
  -6   7  14      401.81      422.90      6.34 o 
  -5   7  14      274.05      247.39      6.71 o 
  -4   7  14        0.97        3.47      2.54 o 
  -3   7  14       70.58       76.50      3.53 o 
  -2   7  14        3.26       -2.61      2.25 o 
  -1   7  14       72.61       60.15      3.02 o 
   0   7  14        6.83        3.48      2.84 o 
   1   7  14       37.35       38.62      3.48 o 
   2   7  14        7.69        6.25      2.91 o 
   3   7  14       13.15       15.97      3.25 o 
   4   7  14       51.43       65.90      4.08 o 
   5   7  14        0.00       -2.86      2.99 o 
   6   7  14       31.65       31.69      4.37 o 
   7   7  14       42.31       41.41      3.98 o 
   8   7  14       79.07       92.96      5.11 o 
   9   7  14        0.44       -1.04      3.39 o 
  10   7  14       41.61       55.21      4.23 o 
  11   7  14        0.00        3.37      3.47 o 
  12   7  14       49.47       59.22      4.60 o 
  13   7  14       60.10       66.47      4.79 o 
  14   7  14       12.67       11.54      5.17 o 
 -16   8  14        2.85       -1.21      4.89 o 
 -15   8  14        6.05       -0.69      3.55 o 
 -14   8  14        0.35       -5.13      3.42 o 
 -13   8  14        1.07       -2.49      3.25 o 
 -12   8  14        0.35       -4.50      3.18 o 
 -11   8  14        5.31       -0.33      3.18 o 
 -10   8  14       19.60       10.10      3.36 o 
  -9   8  14       14.24        7.55      3.20 o 
  -8   8  14        0.04        0.88      3.05 o 
  -7   8  14       76.36       78.60      4.36 o 
  -6   8  14        0.03        1.52      2.58 o 
  -5   8  14       20.14       17.65      2.83 o 
  -4   8  14        8.42        7.76      2.63 o 
  -3   8  14        0.10       -1.50      2.41 o 
  -2   8  14       19.65       26.42      3.65 o 
  -1   8  14      145.10      137.12      5.58 o 
   0   8  14        8.80        4.00      3.11 o 
   1   8  14       12.91        7.48      3.18 o 
   2   8  14        3.06        7.78      3.28 o 
   3   8  14        0.05       -2.62      3.05 o 
   4   8  14        2.31        1.48      3.18 o 
   5   8  14        7.05        3.62      3.48 o 
   6   8  14        1.58        4.33      3.46 o 
   7   8  14       14.22       13.02      3.71 o 
   8   8  14       84.35       75.99      4.83 o 
   9   8  14        1.72       -0.87      3.65 o 
  10   8  14       60.65       58.65      5.59 o 
  11   8  14       44.41       39.41      5.25 o 
  12   8  14       27.41       31.53      6.27 o 
  13   8  14        0.33        2.79      4.71 o 
 -14   9  14        0.62       -5.70      3.80 o 
 -13   9  14       16.21        9.38      3.85 o 
 -12   9  14        1.24        0.22      3.62 o 
 -11   9  14        4.85       -0.40      3.42 o 
 -10   9  14        0.72        0.50      3.36 o 
  -9   9  14       20.03        8.20      3.42 o 
  -8   9  14       30.79       35.01      3.77 o 
  -7   9  14       53.43       62.90      4.20 o 
  -6   9  14        0.54        4.94      3.26 o 
  -5   9  14      335.56      382.08      6.62 o 
  -4   9  14       28.19       32.01      4.13 o 
  -3   9  14        0.42        3.37      3.48 o 
  -2   9  14       35.39       32.72      3.94 o 
  -1   9  14       12.02       16.31      3.58 o 
   0   9  14       43.11       42.91      4.02 o 
   1   9  14       37.47       37.60      4.02 o 
   2   9  14       70.85       65.96      4.54 o 
   3   9  14        1.99        1.77      3.42 o 
   4   9  14        0.06       -3.18      3.48 o 
   5   9  14       16.44       12.47      3.92 o 
   6   9  14        1.07       -2.15      3.65 o 
   7   9  14       26.18       24.38      4.08 o 
   8   9  14        4.21        3.13      3.80 o 
   9   9  14       18.64       11.77      4.73 o 
  10   9  14       34.94       53.95      6.02 o 
 -11  10  14        1.10       -2.21      3.49 o 
 -10  10  14        0.16       -4.35      3.54 o 
  -9  10  14       10.14        3.30      3.82 o 
  -8  10  14       86.28       79.62      4.66 o 
  -7  10  14        1.23        4.06      3.82 o 
  -6  10  14       35.25       41.42      5.06 o 
  -5  10  14       31.01       44.97      6.09 o 
  -4  10  14       20.35       23.34      4.91 o 
  -3  10  14       45.26       65.90      4.76 o 
  -2  10  14       10.53       17.85      3.85 o 
  -1  10  14        7.20        9.79      3.73 o 
   0  10  14        1.88       -1.35      3.51 o 
   1  10  14        0.22       -2.71      3.48 o 
   2  10  14        0.62       -3.70      3.73 o 
   3  10  14        4.62        1.84      4.46 o 
   4  10  14        0.12       -4.12      3.62 o 
   5  10  14       21.64       14.05      4.44 o 
   6  10  14       53.84       53.79      6.16 o 
   7  10  14       25.66       41.11      5.68 o 
  -6  11  14       17.48       16.99      5.16 o 
  -5  11  14       18.89       15.07      5.06 o 
  -4  11  14       23.75       23.29      5.06 o 
  -3  11  14        2.64        2.32      4.38 o 
  -2  11  14       24.63       22.91      4.39 o 
  -1  11  14       10.27       20.70      4.31 o 
   0  11  14       13.60       11.46      4.17 o 
   1  11  14        3.66       -0.99      3.96 o 
   2  11  14        0.57       -4.16      4.17 o 
 -21   0  15        7.89       11.11      5.13 o 
 -19   0  15        9.65       11.73      5.52 o 
 -17   0  15       46.61       33.07      4.60 o 
 -15   0  15       16.63       12.88      3.24 o 
 -13   0  15        3.23        6.74      2.81 o 
 -11   0  15      224.69      216.61      5.80 o 
  -9   0  15       89.68       98.19      4.38 o 
  -7   0  15     1337.20     1472.58     16.92 o 
  -5   0  15      170.16      175.22      4.30 o 
  -3   0  15      843.66      889.65     10.99 o 
  -1   0  15       66.20       63.36      3.26 o 
   1   0  15      151.81      171.28      4.14 o 
   3   0  15      667.42      664.07      8.97 o 
   5   0  15       40.46       34.26      2.59 o 
   7   0  15        5.29       13.20      2.67 o 
   9   0  15      240.33      184.27      5.60 o 
  11   0  15      193.14      172.23      6.23 o 
  13   0  15       33.36       37.03      5.20 o 
  15   0  15       39.56       49.95      5.97 o 
  17   0  15       93.25      105.35      8.84 o 
 -22   1  15        4.12        9.06      3.85 o 
 -21   1  15        0.37        5.39      3.55 o 
 -20   1  15        0.03        0.53      3.28 o 
 -19   1  15        2.71       -3.28      3.02 o 
 -18   1  15        3.77        3.15      2.91 o 
 -17   1  15       11.27        3.98      2.46 o 
 -16   1  15      132.89      124.16      4.20 o 
 -15   1  15      315.89      272.74      4.58 o 
 -14   1  15       13.18       17.27      2.19 o 
 -13   1  15       36.66       29.03      2.24 o 
 -12   1  15      137.50      115.93      3.39 o 
 -11   1  15      291.93      246.86      4.30 o 
 -10   1  15        0.53       -0.21      1.66 o 
  -9   1  15      182.50      182.95      3.48 o 
  -8   1  15      636.36      605.60      6.21 o 
  -7   1  15      101.40       86.45      2.77 o 
  -6   1  15        3.68        7.30      1.53 o 
  -5   1  15      658.65      646.13      6.20 o 
  -4   1  15      191.40      223.68      3.46 o 
  -3   1  15      190.02      223.74      3.25 o 
  -2   1  15       52.72       77.07      2.31 o 
  -1   1  15      163.20      128.70      2.54 o 
   0   1  15       91.69      111.85      2.52 o 
   1   1  15      425.78      474.77      5.05 o 
   2   1  15       18.22       16.29      1.51 o 
   3   1  15      318.40      319.22      4.07 o 
   4   1  15       42.41       39.98      3.93 o 
   5   1  15       69.82       62.96      2.59 o 
   6   1  15        3.55        5.57      1.62 o 
   7   1  15      489.56      473.82      5.53 o 
   8   1  15       19.31       19.34      2.06 o 
   9   1  15        0.47       -1.84      1.79 o 
  10   1  15       19.44       15.91      1.94 o 
  11   1  15        2.08        0.13      2.30 o 
  12   1  15        0.05       -1.26      2.38 o 
  13   1  15       26.61       17.66      2.77 o 
  14   1  15       47.66       50.59      3.18 o 
  15   1  15        9.03       12.85      3.55 o 
  16   1  15        0.07        3.35      3.65 o 
  17   1  15       21.71       23.66      4.10 o 
  18   1  15       72.28       87.48      5.33 o 
 -22   2  15        2.96        4.76      4.48 o 
 -21   2  15       11.29        9.05      3.55 o 
 -20   2  15       13.33       20.46      3.55 o 
 -19   2  15       33.45       31.61      3.61 o 
 -18   2  15       14.70       16.58      2.94 o 
 -17   2  15       17.37       19.87      2.75 o 
 -16   2  15        2.86       -0.15      2.42 o 
 -15   2  15       49.15       35.81      2.82 o 
 -14   2  15        1.04       -3.41      2.27 o 
 -13   2  15        0.08       -0.33      1.90 o 
 -12   2  15        9.49        5.00      1.89 o 
 -11   2  15      285.47      284.89      5.29 o 
 -10   2  15        9.32        5.05      1.75 o 
  -9   2  15      284.69      274.13      4.10 o 
  -8   2  15        7.23       14.75      1.67 o 
  -7   2  15      196.31      202.82      3.38 o 
  -6   2  15       46.02       41.97      1.84 o 
  -5   2  15      188.88      178.89      3.02 o 
  -4   2  15        3.71        1.46      1.15 o 
  -3   2  15      674.80      682.31      6.41 o 
  -2   2  15      300.39      251.97      3.67 o 
  -1   2  15        0.90        1.09      1.19 o 
   0   2  15      969.00      930.68      8.06 o 
   1   2  15      354.14      350.06      4.09 o 
   2   2  15      299.20      348.15      4.17 o 
   3   2  15      920.46      956.28      8.37 o 
   4   2  15      125.32       87.89      2.62 o 
   5   2  15      121.32       98.82      2.71 o 
   6   2  15       31.65       33.75      2.07 o 
   7   2  15      220.00      210.18      4.26 o 
   8   2  15       12.64       19.88      2.66 o 
   9   2  15      119.19       95.64      3.96 o 
  10   2  15       24.99       24.52      2.81 o 
  11   2  15      157.36      136.04      4.42 o 
  12   2  15        0.33        0.89      3.05 o 
  13   2  15       10.41        6.78      2.66 o 
  14   2  15        4.42        6.58      2.70 o 
  15   2  15       56.48       65.46      3.60 o 
  16   2  15       19.30       23.95      3.12 o 
  17   2  15        4.86       14.37      5.32 o 
  18   2  15        5.97       14.20      4.94 o 
 -21   3  15       10.40        9.20      4.21 o 
 -20   3  15       60.63       64.75      5.20 o 
 -19   3  15        2.26       -0.99      3.28 o 
 -18   3  15        8.36        8.16      3.34 o 
 -17   3  15       16.68       16.54      3.28 o 
 -16   3  15       59.08       58.91      3.61 o 
 -15   3  15       13.95       14.64      2.65 o 
 -14   3  15      329.15      300.15      5.43 o 
 -13   3  15      102.74      107.42      3.70 o 
 -12   3  15       54.90       53.90      2.58 o 
 -11   3  15       49.59       48.56      2.53 o 
 -10   3  15      729.52      673.98      6.82 o 
  -9   3  15        0.05       -2.01      1.44 o 
  -8   3  15        8.65        5.22      1.39 o 
  -7   3  15        0.25        1.45      1.76 o 
  -6   3  15       36.55       37.14      2.25 o 
  -5   3  15       20.79       23.47      1.99 o 
  -4   3  15      114.54       98.05      3.17 o 
  -3   3  15        2.57        3.54      1.69 o 
  -2   3  15      261.10      264.89      4.21 o 
  -1   3  15      715.85      787.56      9.98 o 
   0   3  15        7.61        6.60      1.34 o 
   1   3  15      397.31      360.45      4.20 o 
   2   3  15       43.70       38.46      1.93 o 
   3   3  15       55.25       50.75      2.16 o 
   4   3  15      122.93      116.13      2.80 o 
   5   3  15       53.63       53.70      2.94 o 
   6   3  15       70.66       59.97      3.00 o 
   7   3  15        0.03        4.32      2.37 o 
   8   3  15      985.30      957.87     10.98 o 
   9   3  15        7.80        7.76      2.53 o 
  10   3  15        1.31       -1.03      3.06 o 
  11   3  15        5.60        7.79      2.58 o 
  12   3  15        3.28        1.38      2.84 o 
  13   3  15        0.87        2.07      2.54 o 
  14   3  15       16.19       18.00      2.95 o 
  15   3  15        6.25        6.36      4.09 o 
  16   3  15        7.87        8.66      3.54 o 
  17   3  15       13.39       15.89      3.75 o 
  18   3  15       50.40       59.94      5.73 o 
 -21   4  15        5.66        1.07      3.61 o 
 -20   4  15        0.05       -2.46      3.65 o 
 -19   4  15        8.15        6.59      3.61 o 
 -18   4  15        1.88       -2.06      3.50 o 
 -17   4  15        0.93       -4.36      2.91 o 
 -16   4  15        0.83       -3.32      2.91 o 
 -15   4  15       13.44       12.88      3.05 o 
 -14   4  15        5.86        0.51      2.69 o 
 -13   4  15        2.01       -0.57      2.81 o 
 -12   4  15       61.57       56.40      3.55 o 
 -11   4  15        0.56        2.53      2.90 o 
 -10   4  15      766.61      742.30      8.30 o 
  -9   4  15        1.11       -0.43      1.99 o 
  -8   4  15      217.95      189.66      4.20 o 
  -7   4  15       45.25       35.22      2.25 o 
  -6   4  15        4.42        2.91      1.86 o 
  -5   4  15       93.53      107.61      3.46 o 
  -4   4  15       27.22       36.31      2.33 o 
  -3   4  15      109.20      112.12      3.22 o 
  -2   4  15      383.71      382.92      5.32 o 
  -1   4  15      581.56      544.59      6.39 o 
   0   4  15      235.43      234.14      4.15 o 
   1   4  15      329.99      290.69      3.86 o 
   2   4  15      210.46      214.33      3.33 o 
   3   4  15        1.63        2.58      1.43 o 
   4   4  15      795.65      792.41      8.88 o 
   5   4  15       14.83       20.27      2.47 o 
   6   4  15       64.78       70.39      6.67 o 
   7   4  15      313.66      345.63      7.52 o 
   8   4  15      881.96      869.34     10.08 o 
   9   4  15      435.69      421.62      6.72 o 
  10   4  15       61.87       53.30      3.73 o 
  11   4  15      130.38      129.99      5.10 o 
  12   4  15        8.40        6.37      2.82 o 
  13   4  15        0.91        7.73      3.37 o 
  14   4  15       34.48       33.86      4.20 o 
  15   4  15        0.04        2.68      4.25 o 
  16   4  15       20.10       14.22      4.35 o 
  17   4  15        0.01        2.83      3.80 o 
 -20   5  15        0.10       -0.52      3.71 o 
 -19   5  15        0.11       -2.65      3.61 o 
 -18   5  15        8.86        9.17      3.61 o 
 -17   5  15        9.26        3.31      3.42 o 
 -16   5  15       19.83       10.47      3.31 o 
 -15   5  15       51.84       41.23      3.71 o 
 -14   5  15       34.41       35.28      3.55 o 
 -13   5  15       74.65       52.65      3.68 o 
 -12   5  15       18.88       13.27      3.18 o 
 -11   5  15       37.78       26.31      3.11 o 
 -10   5  15       13.99        9.86      2.81 o 
  -9   5  15      119.43       85.44      3.60 o 
  -8   5  15       36.78       34.46      2.62 o 
  -7   5  15        1.48        1.41      2.25 o 
  -6   5  15       22.35       19.42      2.33 o 
  -5   5  15      104.92      109.63      3.97 o 
  -4   5  15        2.32        4.16      2.03 o 
  -3   5  15       35.66       46.21      2.58 o 
  -2   5  15       14.27       10.81      2.15 o 
  -1   5  15       38.58       47.94      3.84 o 
   0   5  15      238.99      228.16      7.36 o 
   1   5  15      145.56      125.84      6.26 o 
   2   5  15      457.50      465.13      7.54 o 
   3   5  15        1.18        2.12      1.95 o 
   4   5  15      320.64      317.27      5.49 o 
   5   5  15       21.04       35.32      2.70 o 
   6   5  15       78.22       75.27      4.25 o 
   7   5  15      616.65      647.49      8.44 o 
   8   5  15      113.72      128.43      4.49 o 
   9   5  15      149.12      174.41      5.02 o 
  10   5  15        1.47        5.55      2.90 o 
  11   5  15       22.00       24.76      3.80 o 
  12   5  15       37.39       45.10      3.55 o 
  13   5  15       12.59       18.35      5.63 o 
  14   5  15        0.01        0.27      3.93 o 
  15   5  15       21.01       28.88      4.30 o 
  16   5  15        0.11       -2.03      6.48 o 
 -19   6  15        0.14        0.16      3.80 o 
 -18   6  15        0.96       -4.88      3.47 o 
 -17   6  15        5.46        2.03      3.61 o 
 -16   6  15       31.58       32.41      3.98 o 
 -15   6  15        3.26       -4.96      3.31 o 
 -14   6  15       11.88       15.46      3.42 o 
 -13   6  15        3.64        1.15      2.99 o 
 -12   6  15       21.22       27.02      3.42 o 
 -11   6  15        7.18        2.84      2.99 o 
 -10   6  15        6.15        4.55      2.87 o 
  -9   6  15      287.83      256.89      5.96 o 
  -8   6  15        1.27        0.20      2.37 o 
  -7   6  15      137.79      153.36      4.40 o 
  -6   6  15      182.71      207.79      4.80 o 
  -5   6  15       26.18       35.99      2.73 o 
  -4   6  15      574.66      571.23      7.26 o 
  -3   6  15        1.35        0.06      2.13 o 
  -2   6  15       27.38       26.59      2.59 o 
  -1   6  15       16.96       10.08      2.28 o 
   0   6  15        3.98        6.55      1.99 o 
   1   6  15       13.82       13.76      2.91 o 
   2   6  15       11.69        9.88      2.91 o 
   3   6  15      383.81      371.61      7.34 o 
   4   6  15       32.35       24.51      3.36 o 
   5   6  15      336.44      374.62      7.97 o 
   6   6  15      408.01      431.65      7.96 o 
   7   6  15        2.00        6.16      2.72 o 
   8   6  15        2.21        8.84      2.61 o 
   9   6  15      132.93      127.68      4.96 o 
  10   6  15      147.41      163.57      6.01 o 
  11   6  15        7.91       12.11      4.08 o 
  12   6  15        0.07        8.25      3.59 o 
  13   6  15       22.67       18.07      7.21 o 
  14   6  15        6.87        2.16      3.64 o 
  15   6  15        1.17        0.57      3.69 o 
 -17   7  15        0.57       -5.05      3.37 o 
 -16   7  15        0.70       -3.31      3.68 o 
 -15   7  15        0.03       -1.76      3.42 o 
 -14   7  15        0.80       -3.31      3.25 o 
 -13   7  15        5.11       -3.72      3.25 o 
 -12   7  15       90.68       82.58      4.70 o 
 -11   7  15        6.15        3.36      3.23 o 
 -10   7  15        0.07        0.59      3.05 o 
  -9   7  15       26.66       25.80      3.36 o 
  -8   7  15       53.37       46.07      3.58 o 
  -7   7  15       31.76       35.54      3.04 o 
  -6   7  15        3.38       10.06      2.70 o 
  -5   7  15       16.11       18.92      2.81 o 
  -4   7  15      489.22      531.52      7.26 o 
  -3   7  15      206.32      226.55      5.73 o 
  -2   7  15       13.40       18.57      3.00 o 
  -1   7  15       16.20       12.98      3.21 o 
   0   7  15        6.42        3.02      3.07 o 
   1   7  15      155.22      160.31      5.38 o 
   2   7  15       58.83       48.53      3.85 o 
   3   7  15       75.17       88.89      4.92 o 
   4   7  15       33.88       40.37      3.62 o 
   5   7  15        7.45       -0.31      3.18 o 
   6   7  15       67.57       73.34      4.46 o 
   7   7  15        2.06        0.38      3.31 o 
   8   7  15       48.40       45.98      4.08 o 
   9   7  15       20.99       20.34      3.83 o 
  10   7  15        1.64        7.68      3.61 o 
  11   7  15       24.32       31.92      6.48 o 
  12   7  15       35.73       38.41      6.90 o 
  13   7  15        1.99       -1.38     12.14 o 
  14   7  15        2.52       -3.83      4.54 o 
 -16   8  15        7.31       -0.95      3.92 o 
 -15   8  15        0.10       -3.06      3.68 o 
 -14   8  15       10.97        3.97      3.62 o 
 -13   8  15       11.03        8.04      3.55 o 
 -12   8  15        0.07       -4.85      3.23 o 
 -11   8  15        0.02       -2.01      3.18 o 
 -10   8  15        5.45        3.31      3.25 o 
  -9   8  15       31.97       35.94      3.64 o 
  -8   8  15       11.58       11.14      3.31 o 
  -7   8  15      194.08      195.55      6.01 o 
  -6   8  15       11.79       14.40      2.92 o 
  -5   8  15      200.01      187.94      5.04 o 
  -4   8  15       18.53       19.27      2.85 o 
  -3   8  15      156.91      167.83      5.87 o 
  -2   8  15       98.00      100.04      4.56 o 
  -1   8  15        0.95        0.78      3.02 o 
   0   8  15       19.69       17.56      3.36 o 
   1   8  15       37.40       45.12      4.10 o 
   2   8  15      143.12      154.11      5.72 o 
   3   8  15        0.18       -3.22      3.18 o 
   4   8  15        0.48        0.33      3.55 o 
   5   8  15      114.52       96.27      5.21 o 
   6   8  15       10.45        8.85      3.71 o 
   7   8  15       37.62       35.46      4.06 o 
   8   8  15       14.62       17.86      4.08 o 
   9   8  15       24.15       27.00      4.29 o 
  10   8  15       17.59       24.73      5.00 o 
  11   8  15        0.68        3.16      4.73 o 
  12   8  15       57.49       65.22      8.04 o 
 -13   9  15        0.13       -4.00      3.68 o 
 -12   9  15        0.91       -3.45      3.61 o 
 -11   9  15        1.22        0.48      3.42 o 
 -10   9  15       64.96       63.91      4.45 o 
  -9   9  15        0.52        0.49      3.42 o 
  -8   9  15        0.34        1.75      3.20 o 
  -7   9  15       72.39       90.81      4.90 o 
  -6   9  15       19.71       21.37      3.64 o 
  -5   9  15        0.05        4.75      3.51 o 
  -4   9  15       12.12        3.68      3.50 o 
  -3   9  15      212.20      185.12      7.43 o 
  -2   9  15        0.59        2.48      3.48 o 
  -1   9  15      159.13      153.60      6.03 o 
   0   9  15        0.05       -2.43      3.36 o 
   1   9  15        1.77       -0.45      3.48 o 
   2   9  15      182.64      155.51      6.29 o 
   3   9  15       63.76       57.14      4.29 o 
   4   9  15        2.29        1.42      4.04 o 
   5   9  15        0.03       -4.03      3.68 o 
   6   9  15        6.46        4.23      3.80 o 
   7   9  15       31.55       37.85      4.51 o 
   8   9  15        0.94        2.11      3.98 o 
   9   9  15       30.02       27.89      5.49 o 
  10   9  15        0.15        1.75      4.91 o 
 -10  10  15        4.52        0.89      3.80 o 
  -9  10  15        2.74       -0.51      3.68 o 
  -8  10  15       14.27       17.02      4.33 o 
  -7  10  15        0.81        1.14      4.52 o 
  -6  10  15       24.84       31.21      5.00 o 
  -5  10  15        6.65        7.24      4.52 o 
  -4  10  15       25.50       18.35      4.94 o 
  -3  10  15       13.42       19.23      4.02 o 
  -2  10  15       45.73       39.05      4.31 o 
  -1  10  15       53.19       54.81      5.42 o 
   0  10  15       13.25       10.12      3.89 o 
   1  10  15       61.45       54.41      4.66 o 
   2  10  15       12.05       14.77      4.17 o 
   3  10  15        0.72       -2.53      3.92 o 
   4  10  15        0.83       -2.92      3.80 o 
   5  10  15        9.66        7.69      4.22 o 
   6  10  15        3.60        1.47      4.10 o 
  -2  11  15       17.97       16.83      4.39 o 
  -1  11  15       45.42       53.49      5.05 o 
 -22   0  16       13.03       17.27      5.44 o 
 -20   0  16       46.95       53.38      5.97 o 
 -18   0  16       46.10       47.87      4.92 o 
 -16   0  16       39.10       37.77      3.78 o 
 -14   0  16        3.81       -1.23      2.97 o 
 -12   0  16      450.68      462.26      8.30 o 
 -10   0  16      247.71      262.47      6.22 o 
  -8   0  16      138.61      134.73      4.91 o 
  -6   0  16     2426.65     2498.99     26.99 o 
  -4   0  16     1665.78     1646.04     18.57 o 
  -2   0  16      877.88      869.52     10.98 o 
   0   0  16      359.64      385.30      6.45 o 
   2   0  16      507.62      430.60      6.88 o 
   4   0  16      232.46      228.77      5.19 o 
   6   0  16       83.52       86.26      4.19 o 
   8   0  16        0.16       -5.05      3.44 o 
  10   0  16      288.53      284.68      6.78 o 
  12   0  16      126.13       93.96      7.53 o 
  14   0  16        5.68        9.93      6.25 o 
  16   0  16       20.84       27.67      5.72 o 
  18   0  16       48.05       64.44      7.28 o 
 -22   1  16        1.72        0.94      3.55 o 
 -21   1  16        3.92        4.59      3.48 o 
 -20   1  16       24.87       29.50      3.73 o 
 -19   1  16       19.06       21.68      3.36 o 
 -18   1  16        9.35        5.71      3.11 o 
 -17   1  16        0.86        0.59      2.63 o 
 -16   1  16       29.12       24.39      2.69 o 
 -15   1  16        9.18        4.53      2.19 o 
 -14   1  16      111.09       97.20      3.70 o 
 -13   1  16      518.01      520.26      6.22 o 
 -12   1  16      148.58      182.60      4.39 o 
 -11   1  16       17.28       18.48      2.19 o 
 -10   1  16       40.42       40.44      2.24 o 
  -9   1  16        0.71        1.65      1.78 o 
  -8   1  16        6.83        3.42      1.62 o 
  -7   1  16      141.12      122.85      2.97 o 
  -6   1  16      215.84      192.81      3.42 o 
  -5   1  16        5.28        8.31      1.59 o 
  -4   1  16        1.38       -0.35      1.34 o 
  -3   1  16      395.58      442.61      4.91 o 
  -2   1  16      203.06      188.05      3.19 o 
  -1   1  16       23.13       20.67      1.53 o 
   0   1  16       35.07       43.70      1.87 o 
   1   1  16       30.05       28.66      1.66 o 
   2   1  16      372.37      312.47      4.19 o 
   3   1  16      484.48      465.00      5.23 o 
   4   1  16       13.21        7.08      1.62 o 
   5   1  16       53.75       39.47      2.06 o 
   6   1  16       99.22       79.37      3.28 o 
   7   1  16      224.04      202.15      3.75 o 
   8   1  16        5.25       -0.89      1.85 o 
   9   1  16       68.72       56.60      2.57 o 
  10   1  16      105.57       98.71      4.11 o 
  11   1  16       14.64       14.23      2.59 o 
  12   1  16        4.65        4.67      2.42 o 
  13   1  16        3.53        6.36      2.41 o 
  14   1  16        0.36        4.28      3.39 o 
  15   1  16        2.74        1.98      3.46 o 
  16   1  16        6.46       13.26      3.85 o 
  17   1  16       13.99       23.58      4.22 o 
  18   1  16       27.79       31.62      4.59 o 
 -21   2  16        0.03        3.82      5.93 o 
 -20   2  16        4.04        3.69      3.87 o 
 -19   2  16       16.29       20.78      4.21 o 
 -18   2  16       71.34       78.06      3.76 o 
 -17   2  16        1.62       -1.72      2.61 o 
 -16   2  16        7.03        1.30      2.53 o 
 -15   2  16       13.76        7.12      2.53 o 
 -14   2  16       25.25       21.39      2.53 o 
 -13   2  16       72.42       70.78      2.88 o 
 -12   2  16      142.18      123.44      3.65 o 
 -11   2  16      247.95      296.21      4.60 o 
 -10   2  16       32.62       35.49      2.23 o 
  -9   2  16      246.37      230.30      3.85 o 
  -8   2  16        0.34        1.71      1.57 o 
  -7   2  16      183.50      165.31      3.26 o 
  -6   2  16      274.02      258.81      5.39 o 
  -5   2  16       19.06       21.83      1.49 o 
  -4   2  16      738.95      710.61      6.72 o 
  -3   2  16      169.78      154.34      2.88 o 
  -2   2  16       17.39       16.22      1.46 o 
  -1   2  16      368.53      352.03      4.23 o 
   0   2  16        1.54        7.01      1.59 o 
   1   2  16       95.79      113.47      2.76 o 
   2   2  16      175.07      155.50      3.14 o 
   3   2  16     1264.66     1259.43     10.61 o 
   4   2  16       76.73       64.48      2.72 o 
   5   2  16      487.07      434.22      5.14 o 
   6   2  16      259.65      235.36      3.94 o 
   7   2  16      136.21      132.93      4.37 o 
   8   2  16       54.72       46.42      2.94 o 
   9   2  16       44.16       39.10      3.00 o 
  10   2  16       22.65       22.52      2.70 o 
  11   2  16       11.70       12.53      2.58 o 
  12   2  16        4.50        5.07      3.18 o 
  13   2  16       19.02       24.37      2.88 o 
  14   2  16       27.31       27.26      3.12 o 
  15   2  16        4.85        7.52      2.80 o 
  16   2  16        0.58        9.98      3.92 o 
  17   2  16       73.00       93.72      7.97 o 
 -21   3  16        0.18       -0.25      4.21 o 
 -20   3  16        3.51        4.53      4.05 o 
 -19   3  16       10.32        3.36      3.46 o 
 -18   3  16       13.29       16.14      3.55 o 
 -17   3  16        0.33       -0.30      3.82 o 
 -16   3  16        1.13        1.45      2.81 o 
 -15   3  16      168.34      146.23      5.57 o 
 -14   3  16       39.97       33.14      3.51 o 
 -13   3  16       26.57       23.51      3.18 o 
 -12   3  16      127.43      149.76      3.98 o 
 -11   3  16       16.87       25.06      2.39 o 
 -10   3  16      100.63      115.83      3.78 o 
  -9   3  16       15.45        4.14      2.03 o 
  -8   3  16       27.61       25.36      2.25 o 
  -7   3  16     1029.51     1039.88     10.72 o 
  -6   3  16       16.10       21.22      2.15 o 
  -5   3  16       55.52       44.10      2.37 o 
  -4   3  16        1.24        2.13      1.82 o 
  -3   3  16      592.98      606.53      6.88 o 
  -2   3  16      457.03      448.15      5.66 o 
  -1   3  16       17.21       20.32      1.87 o 
   0   3  16       68.10       65.98      2.54 o 
   1   3  16      374.99      376.78      4.53 o 
   2   3  16       27.02       18.71      1.58 o 
   3   3  16      325.61      297.60      4.66 o 
   4   3  16       45.27       42.74      1.92 o 
   5   3  16      134.05      136.82      4.09 o 
   6   3  16       33.93       25.00      2.66 o 
   7   3  16      320.42      295.87      5.56 o 
   8   3  16      523.45      465.93      7.06 o 
   9   3  16       41.03       35.70      2.96 o 
  10   3  16       66.84       64.76      3.44 o 
  11   3  16      136.81      124.50      4.54 o 
  12   3  16        0.06        0.98      2.62 o 
  13   3  16        8.28       10.14      3.37 o 
  14   3  16        5.09        4.28      2.89 o 
  15   3  16        7.00       12.96      3.00 o 
  16   3  16       32.46       43.16      4.14 o 
  17   3  16        0.09        3.47      6.49 o 
 -20   4  16        8.13        1.49      3.55 o 
 -19   4  16        0.46       -3.98      4.46 o 
 -18   4  16       10.88        4.72      3.42 o 
 -17   4  16       10.66        7.73      3.19 o 
 -16   4  16        2.59       -1.81      3.05 o 
 -15   4  16        4.55        0.12      2.96 o 
 -14   4  16       44.78       43.41      5.20 o 
 -13   4  16        2.80       -0.25      2.81 o 
 -12   4  16        0.21       -1.45      2.81 o 
 -11   4  16      119.33      118.63      4.32 o 
 -10   4  16        1.84        6.75      2.37 o 
  -9   4  16        0.00       -2.99      1.99 o 
  -8   4  16        0.64        2.34      2.03 o 
  -7   4  16      142.29      129.47      3.87 o 
  -6   4  16        2.38        6.60      2.20 o 
  -5   4  16     1269.66     1290.36     12.15 o 
  -4   4  16      125.92      120.96      4.89 o 
  -3   4  16       10.86        7.45      1.89 o 
  -2   4  16      437.17      443.61      5.87 o 
  -1   4  16        0.51        4.26      2.41 o 
   0   4  16      157.40      136.90      6.03 o 
   1   4  16       41.37       47.78      2.58 o 
   2   4  16       29.89       26.87      1.81 o 
   3   4  16       48.63       56.46      3.00 o 
   4   4  16     1717.22     1591.37     15.14 o 
   5   4  16        9.03       16.49      2.63 o 
   6   4  16     1740.23     1705.78     16.29 o 
   7   4  16       55.07       72.35      5.40 o 
   8   4  16      142.13      146.01      4.59 o 
   9   4  16        0.85        1.05      2.43 o 
  10   4  16       47.15       48.39      5.25 o 
  11   4  16       33.13       37.21      3.22 o 
  12   4  16       49.68       60.06      3.74 o 
  13   4  16        0.01        3.30      4.25 o 
  14   4  16        0.09        1.63      3.33 o 
  15   4  16        8.65       10.77      3.54 o 
  16   4  16       37.97       41.79      5.27 o 
 -19   5  16        0.43       -1.12      3.93 o 
 -18   5  16        1.87       -0.64      3.47 o 
 -17   5  16       12.97        9.00      3.47 o 
 -16   5  16        1.90        1.83      3.34 o 
 -15   5  16        0.12        1.11      3.18 o 
 -14   5  16       45.76       48.40      5.05 o 
 -13   5  16       57.08       59.32      3.92 o 
 -12   5  16       37.60       37.59      3.48 o 
 -11   5  16      211.21      209.20      7.54 o 
 -10   5  16        6.84        2.18      2.74 o 
  -9   5  16       37.21       32.60      2.72 o 
  -8   5  16       54.27       52.92      2.92 o 
  -7   5  16       96.37       98.80      3.92 o 
  -6   5  16      622.56      686.60      9.13 o 
  -5   5  16      114.09      128.96      4.51 o 
  -4   5  16      235.51      271.67      4.98 o 
  -3   5  16       23.01       20.97      3.64 o 
  -2   5  16      702.63      726.84     12.01 o 
  -1   5  16      761.84      809.29      8.65 o 
   0   5  16       10.66       12.21      3.21 o 
   1   5  16      191.29      185.22      7.54 o 
   2   5  16       95.09       93.28      4.54 o 
   3   5  16      133.46      124.26      5.05 o 
   4   5  16       29.40       40.22      3.42 o 
   5   5  16      147.74      167.66      6.26 o 
   6   5  16        3.47        7.15      2.54 o 
   7   5  16        0.25        1.93      2.45 o 
   8   5  16       16.22       11.33      2.77 o 
   9   5  16        2.94        5.88      2.63 o 
  10   5  16        0.05        2.53      2.77 o 
  11   5  16        0.59        3.94      3.58 o 
  12   5  16       77.02       83.17      8.50 o 
  13   5  16       34.39       36.74      3.50 o 
  14   5  16        0.88        3.41      3.64 o 
  15   5  16        7.25        7.35      4.78 o 
 -18   6  16        1.10        4.79      3.71 o 
 -17   6  16        0.10       -4.63      3.47 o 
 -16   6  16       15.94       15.94      3.80 o 
 -15   6  16        0.62       -1.56      3.31 o 
 -14   6  16        0.86        1.91      3.34 o 
 -13   6  16        1.87       -2.19      3.05 o 
 -12   6  16       13.62        8.69      3.18 o 
 -11   6  16        5.72       -2.71      2.96 o 
 -10   6  16       95.40       77.98      4.30 o 
  -9   6  16        0.04        4.39      2.99 o 
  -8   6  16        7.06        6.90      2.58 o 
  -7   6  16      288.87      325.34      5.85 o 
  -6   6  16      618.79      583.32      7.58 o 
  -5   6  16        0.35        6.60      2.43 o 
  -4   6  16      302.12      300.45      5.51 o 
  -3   6  16       12.74        9.51      2.32 o 
  -2   6  16       81.89       79.42      4.85 o 
  -1   6  16       37.96       42.84      2.99 o 
   0   6  16       60.58       61.12      3.94 o 
   1   6  16       14.69        6.16      3.02 o 
   2   6  16        0.81       -1.38      3.00 o 
   3   6  16       18.71       16.20      3.36 o 
   4   6  16        0.27       -2.16      2.87 o 
   5   6  16      322.68      298.69      7.03 o 
   6   6  16      260.30      254.10      6.68 o 
   7   6  16       52.45       51.70      4.08 o 
   8   6  16        4.05        6.39      3.42 o 
   9   6  16       36.66       40.15      3.98 o 
  10   6  16      104.91      105.42      7.48 o 
  11   6  16      119.24      140.64      8.28 o 
  12   6  16       53.66       63.96      7.56 o 
  13   6  16        7.73        3.93      4.92 o 
  14   6  16        4.01        4.75      5.74 o 
 -17   7  16        0.11       -5.57      3.71 o 
 -16   7  16        0.54       -2.53      3.65 o 
 -15   7  16        2.27        0.17      3.62 o 
 -14   7  16       35.57       40.07      4.08 o 
 -13   7  16        5.69        4.62      3.42 o 
 -12   7  16       40.51       52.77      4.17 o 
 -11   7  16       61.33       61.12      4.17 o 
 -10   7  16       75.18       64.51      4.02 o 
  -9   7  16       71.59       75.82      4.19 o 
  -8   7  16      249.48      244.86      7.97 o 
  -7   7  16      183.74      237.66      5.39 o 
  -6   7  16       39.82       40.02      3.12 o 
  -5   7  16      127.12      128.62      4.60 o 
  -4   7  16       49.68       54.18      3.26 o 
  -3   7  16       13.18       21.22      2.73 o 
  -2   7  16      384.70      331.31      7.08 o 
  -1   7  16      109.90       98.78      5.17 o 
   0   7  16       18.43       17.06      3.28 o 
   1   7  16       11.56        4.00      3.11 o 
   2   7  16       21.36        7.28      3.25 o 
   3   7  16       88.99       85.68      4.66 o 
   4   7  16       41.57       34.47      3.80 o 
   5   7  16       10.31        7.41      3.42 o 
   6   7  16      113.33      116.29      5.63 o 
   7   7  16       52.93       52.87      4.35 o 
   8   7  16       18.00       23.21      3.85 o 
   9   7  16       19.19       22.41      3.88 o 
  10   7  16        1.26        5.51      4.04 o 
  11   7  16       78.09      110.29      9.11 o 
  12   7  16       32.92       38.60      7.20 o 
  13   7  16        3.94        2.99      7.97 o 
 -15   8  16        0.52       -3.55      3.80 o 
 -14   8  16        4.37        3.71      3.68 o 
 -13   8  16        1.86       -0.44      3.61 o 
 -12   8  16        1.39       -1.64      3.42 o 
 -11   8  16        3.51        2.02      3.42 o 
 -10   8  16        4.63        3.41      3.36 o 
  -9   8  16       35.72       39.28      3.94 o 
  -8   8  16       20.62       26.60      4.25 o 
  -7   8  16       53.30       50.63      4.07 o 
  -6   8  16       52.02       70.26      3.75 o 
  -5   8  16        1.04        3.55      2.88 o 
  -4   8  16       14.83        9.99      3.48 o 
  -3   8  16        2.21       -2.63      3.36 o 
  -2   8  16        9.28       13.50      3.58 o 
  -1   8  16        8.11        6.41      3.39 o 
   0   8  16       40.97       45.72      4.22 o 
   1   8  16        5.44        8.98      3.42 o 
   2   8  16        0.32        3.82      3.36 o 
   3   8  16       23.65       21.89      3.92 o 
   4   8  16        6.39        4.98      3.55 o 
   5   8  16       24.34       22.23      3.92 o 
   6   8  16       72.69       87.88      5.10 o 
   7   8  16       27.47       43.03      4.35 o 
   8   8  16      148.33      178.50      7.24 o 
   9   8  16        1.19        7.01      4.02 o 
  10   8  16       25.62       24.30      5.00 o 
  11   8  16       74.40       81.74      6.55 o 
 -13   9  16       12.73        7.33      3.92 o 
 -12   9  16        4.73        6.30      3.76 o 
 -11   9  16        3.99        4.38      3.62 o 
 -10   9  16       10.01        7.96      3.57 o 
  -9   9  16       26.88       30.86      4.07 o 
  -8   9  16       27.50       28.26      3.94 o 
  -7   9  16      168.30      150.35      6.34 o 
  -6   9  16       11.19        9.44      4.63 o 
  -5   9  16        0.03       -4.67      4.62 o 
  -4   9  16        6.03        1.80      4.14 o 
  -3   9  16       11.58        3.26      3.85 o 
  -2   9  16        1.03        0.25      3.48 o 
  -1   9  16       15.54       13.07      3.82 o 
   0   9  16        3.83        2.79      3.76 o 
   1   9  16       18.39       20.28      4.02 o 
   2   9  16       10.80       12.98      3.85 o 
   3   9  16       24.81       30.61      4.17 o 
   4   9  16       39.79       43.95      4.66 o 
   5   9  16       17.24       14.04      4.02 o 
   6   9  16       48.87       46.41      4.63 o 
   7   9  16        8.95       14.35      4.17 o 
   8   9  16       30.44       32.75      4.51 o 
   9   9  16        0.40        1.07      4.73 o 
  -9  10  16        5.27       11.99      5.06 o 
  -8  10  16       89.77       84.01      6.19 o 
  -7  10  16        8.78        1.33      4.63 o 
  -6  10  16        1.27       -2.80      4.52 o 
  -5  10  16       11.67        6.99      4.63 o 
  -4  10  16        0.91       -3.54      4.52 o 
  -3  10  16        0.00       -1.63      3.83 o 
  -2  10  16       16.32       11.35      4.02 o 
  -1  10  16       11.40       11.10      3.92 o 
   0  10  16        9.11       10.11      4.10 o 
   1  10  16       11.48       10.12      4.17 o 
   2  10  16        2.29       -2.74      3.98 o 
   3  10  16        1.25       -5.02      4.00 o 
   4  10  16       32.12       45.40      4.68 o 
   5  10  16        0.90       -2.47      5.81 o 
 -21   0  17       13.46        9.75      5.13 o 
 -19   0  17       22.47       22.27      4.76 o 
 -17   0  17        1.16        3.31      4.16 o 
 -15   0  17       32.03       18.94      3.40 o 
 -13   0  17       62.03       79.88      5.10 o 
 -11   0  17       57.87       36.36      3.52 o 
  -9   0  17        9.51        2.09      2.48 o 
  -7   0  17      531.85      532.17     12.62 o 
  -5   0  17        6.03        2.36      2.32 o 
  -3   0  17     1518.30     1659.15     18.87 o 
  -1   0  17      484.30      492.40      7.41 o 
   1   0  17        0.10        0.00      1.88 o 
   3   0  17      775.21      715.02      9.94 o 
   5   0  17      101.35      100.04      7.28 o 
   7   0  17      116.46      105.95      5.08 o 
   9   0  17      213.42      210.42      6.15 o 
  11   0  17       18.61       19.42      4.92 o 
  13   0  17        1.95        4.65      4.92 o 
  15   0  17        1.36        2.21      5.20 o 
  17   0  17        7.92       14.27      5.97 o 
 -21   1  17       16.03       22.93      4.30 o 
 -20   1  17        8.98       14.32      3.48 o 
 -19   1  17        0.08        0.68      3.18 o 
 -18   1  17        8.41        9.96      3.18 o 
 -17   1  17       32.06       24.83      2.94 o 
 -16   1  17        0.56       -2.23      2.42 o 
 -15   1  17        1.70       -1.07      2.33 o 
 -14   1  17       31.98       30.88      2.43 o 
 -13   1  17      294.49      280.21      4.88 o 
 -12   1  17     1024.96     1019.55      9.66 o 
 -11   1  17      661.83      697.71      7.43 o 
 -10   1  17        9.01        1.00      1.97 o 
  -9   1  17      301.94      270.04      4.30 o 
  -8   1  17       98.04       75.56      2.96 o 
  -7   1  17      481.58      456.93      5.42 o 
  -6   1  17      175.54      186.35      3.58 o 
  -5   1  17       13.38       10.18      1.68 o 
  -4   1  17      197.36      201.29      3.54 o 
  -3   1  17       22.97       23.04      1.62 o 
  -2   1  17        0.21       -1.29      1.29 o 
  -1   1  17       17.78       11.53      1.48 o 
   0   1  17       66.72       53.09      2.38 o 
   1   1  17       18.33       18.26      1.64 o 
   2   1  17        0.33        6.11      1.53 o 
   3   1  17      220.60      233.19      3.79 o 
   4   1  17       10.80        6.80      1.78 o 
   5   1  17      197.46      157.08      3.49 o 
   6   1  17       48.46       43.65      2.36 o 
   7   1  17      989.44      861.63      8.33 o 
   8   1  17      294.58      259.63      4.42 o 
   9   1  17      824.08      726.85      8.85 o 
  10   1  17      206.56      165.86      4.78 o 
  11   1  17        3.04        3.99      2.59 o 
  12   1  17       34.54       23.29      2.78 o 
  13   1  17       35.80       37.87      4.02 o 
  14   1  17        0.05        2.34      3.48 o 
  15   1  17        9.40       11.17      3.76 o 
  16   1  17       10.97       11.18      4.02 o 
  17   1  17       12.64       23.20      4.50 o 
 -21   2  17        8.50       10.46      4.21 o 
 -20   2  17       25.67       21.56      4.30 o 
 -19   2  17       10.55       13.10      3.87 o 
 -18   2  17        0.20       -5.42      3.61 o 
 -17   2  17        0.13       -2.78      3.46 o 
 -16   2  17        1.61       -3.48      2.74 o 
 -15   2  17       15.46       13.53      2.61 o 
 -14   2  17       38.58       21.95      2.53 o 
 -13   2  17        7.81        4.49      2.06 o 
 -12   2  17       49.65       50.44      2.73 o 
 -11   2  17      933.00      870.09      8.55 o 
 -10   2  17      601.27      499.82      6.80 o 
  -9   2  17       11.89        7.95      1.89 o 
  -8   2  17      200.14      186.06      3.67 o 
  -7   2  17       88.46       75.10      2.81 o 
  -6   2  17       25.13       26.94      1.76 o 
  -5   2  17      102.76       86.87      2.84 o 
  -4   2  17       11.40       10.96      2.16 o 
  -3   2  17      165.90      179.80      3.95 o 
  -2   2  17       28.36       20.24      1.65 o 
  -1   2  17       85.61       80.96      2.91 o 
   0   2  17        0.35       -0.76      1.40 o 
   1   2  17      238.42      233.00      3.70 o 
   2   2  17        6.91       16.18      1.84 o 
   3   2  17      528.52      536.90      6.71 o 
   4   2  17       99.76       72.85      2.88 o 
   5   2  17       43.58       30.61      2.05 o 
   6   2  17      307.99      265.52      5.10 o 
   7   2  17       30.61       33.88      2.87 o 
   8   2  17       89.04       86.55      4.10 o 
   9   2  17       84.55       71.21      3.49 o 
  10   2  17       63.32       61.48      3.26 o 
  11   2  17        9.22        9.71      2.66 o 
  12   2  17        1.37        0.72      2.54 o 
  13   2  17       43.88       38.43      3.26 o 
  14   2  17       20.66       11.97      2.98 o 
  15   2  17        8.28       10.52      4.04 o 
  16   2  17       10.38       25.58      5.31 o 
  17   2  17       34.16       54.89      4.84 o 
 -21   3  17        0.05        9.44      4.48 o 
 -20   3  17        9.20       11.94      4.30 o 
 -19   3  17       35.05       38.60      4.02 o 
 -18   3  17        3.64        0.15      3.28 o 
 -17   3  17        4.35        3.86      3.21 o 
 -16   3  17        6.56        1.90      3.29 o 
 -15   3  17       22.02       19.86      3.18 o 
 -14   3  17       12.85        7.18      3.50 o 
 -13   3  17       92.63       96.60      4.37 o 
 -12   3  17      115.42      115.39      5.92 o 
 -11   3  17       75.87       95.50      3.99 o 
 -10   3  17      330.15      315.66      5.40 o 
  -9   3  17      204.47      219.39      4.63 o 
  -8   3  17        9.37        8.02      2.66 o 
  -7   3  17      309.93      311.72      5.13 o 
  -6   3  17      292.82      300.06      5.08 o 
  -5   3  17      129.66      129.59      3.84 o 
  -4   3  17       96.94       92.05      4.11 o 
  -3   3  17        9.82       12.88      2.15 o 
  -2   3  17       14.70       16.98      2.05 o 
  -1   3  17      152.86      181.41      5.56 o 
   0   3  17       46.57       48.72      2.96 o 
   1   3  17      342.09      314.27      4.44 o 
   2   3  17       12.74       15.66      1.75 o 
   3   3  17      465.19      437.08      5.65 o 
   4   3  17      987.19      919.15      9.88 o 
   5   3  17       42.55       37.24      2.77 o 
   6   3  17      860.55      835.46      9.57 o 
   7   3  17        7.11        5.69      2.51 o 
   8   3  17        8.74        4.96      2.58 o 
   9   3  17       12.31        7.57      2.62 o 
  10   3  17       30.46       27.18      3.17 o 
  11   3  17       38.50       31.07      2.96 o 
  12   3  17        3.83        7.63      2.85 o 
  13   3  17       15.99       20.76      4.09 o 
  14   3  17       13.45       20.75      3.09 o 
  15   3  17        1.41        5.84      4.20 o 
  16   3  17       87.28      108.70      7.48 o 
 -20   4  17       13.96       13.13      4.08 o 
 -19   4  17        2.55       -0.23      3.57 o 
 -18   4  17       10.54        9.63      3.61 o 
 -17   4  17       47.16       58.87      4.26 o 
 -16   4  17        3.84       -0.55      3.28 o 
 -15   4  17        0.47        1.32      3.11 o 
 -14   4  17       47.13       47.43      3.92 o 
 -13   4  17       61.95       55.24      3.68 o 
 -12   4  17        4.48        4.80      2.91 o 
 -11   4  17        4.14        6.46      2.43 o 
 -10   4  17      213.17      186.84      4.50 o 
  -9   4  17       37.81       35.77      2.77 o 
  -8   4  17      435.39      398.53      5.97 o 
  -7   4  17       28.98       33.49      2.61 o 
  -6   4  17       76.83       82.07      4.15 o 
  -5   4  17      245.60      264.00      5.31 o 
  -4   4  17       74.19       79.44      4.26 o 
  -3   4  17      103.24      120.73      5.67 o 
  -2   4  17       13.10       11.76      3.53 o 
  -1   4  17      881.30      854.17      9.85 o 
   0   4  17      301.36      282.83      5.18 o 
   1   4  17      406.77      414.70      5.73 o 
   2   4  17     1177.61     1181.16     13.73 o 
   3   4  17       33.96       33.00      3.48 o 
   4   4  17      826.53      883.57      9.79 o 
   5   4  17      946.66      920.50     10.28 o 
   6   4  17       35.43       51.01      4.95 o 
   7   4  17       11.24       13.55      2.63 o 
   8   4  17       46.17       53.98      6.04 o 
   9   4  17       18.58       18.55      2.77 o 
  10   4  17        0.23        4.07      2.77 o 
  11   4  17        2.01        6.39      4.39 o 
  12   4  17       76.82       89.41      6.44 o 
  13   4  17        1.98        4.20      4.29 o 
  14   4  17        1.14        0.46      4.53 o 
  15   4  17       10.60       16.10      5.50 o 
  16   4  17        2.28       10.63      6.36 o 
 -19   5  17       21.10       18.52      4.17 o 
 -18   5  17        8.29       11.34      3.71 o 
 -17   5  17       58.51       64.96      8.07 o 
 -16   5  17        0.33       -1.42      3.29 o 
 -15   5  17        0.27        1.19      3.23 o 
 -14   5  17       23.85       24.99      3.49 o 
 -13   5  17        0.66        0.22      2.93 o 
 -12   5  17        0.19        0.53      2.99 o 
 -11   5  17        7.36        6.84      3.18 o 
 -10   5  17       44.36       44.66      3.55 o 
  -9   5  17      181.16      180.67      4.77 o 
  -8   5  17       16.05       22.42      2.68 o 
  -7   5  17       87.52       88.07      3.82 o 
  -6   5  17       78.59       95.82      4.16 o 
  -5   5  17       64.98       61.74      4.32 o 
  -4   5  17      844.70      826.13     11.64 o 
  -3   5  17       10.38       11.68      2.95 o 
  -2   5  17      262.83      262.15      5.17 o 
  -1   5  17      117.51      115.46      4.85 o 
   0   5  17       49.96       58.82      3.89 o 
   1   5  17       21.37       17.86      3.21 o 
   2   5  17       31.16       28.21      3.48 o 
   3   5  17        4.67        0.05      2.87 o 
   4   5  17       21.89       27.83      3.42 o 
   5   5  17      407.00      393.86      7.71 o 
   6   5  17       27.31       28.45      3.62 o 
   7   5  17       20.95       24.21      3.51 o 
   8   5  17       74.97       74.39      3.83 o 
   9   5  17       16.01       23.98      3.87 o 
  10   5  17        0.46        2.66      2.61 o 
  11   5  17       10.73       16.68      3.78 o 
  12   5  17        6.64        6.46      4.10 o 
  13   5  17       31.11       43.73      4.89 o 
  14   5  17        0.09        3.06      3.61 o 
  15   5  17        0.10        4.00      5.63 o 
 -18   6  17        1.71        2.17      3.73 o 
 -17   6  17        0.16       -2.30      3.48 o 
 -16   6  17       60.23       67.40      4.60 o 
 -15   6  17        2.02       -0.42      3.55 o 
 -14   6  17       58.72       51.38      4.23 o 
 -13   6  17       21.24       15.06      3.42 o 
 -12   6  17        8.48        7.95      3.23 o 
 -11   6  17       28.63       27.79      3.61 o 
 -10   6  17       14.37       27.20      3.60 o 
  -9   6  17       88.72       90.84      4.90 o 
  -8   6  17       26.92       27.46      2.85 o 
  -7   6  17        7.44       12.43      2.75 o 
  -6   6  17      258.39      264.73      5.44 o 
  -5   6  17       52.68       60.41      3.26 o 
  -4   6  17       39.93       40.26      2.96 o 
  -3   6  17      177.15      171.16      4.61 o 
  -2   6  17        1.57       -1.26      2.28 o 
  -1   6  17        0.14       -0.85      2.91 o 
   0   6  17        7.12        4.80      2.91 o 
   1   6  17       46.30       47.08      3.85 o 
   2   6  17        4.80        2.14      3.50 o 
   3   6  17       37.79       39.16      3.76 o 
   4   6  17      263.27      241.28      6.51 o 
   5   6  17       26.89       25.01      3.65 o 
   6   6  17       57.75       49.45      3.92 o 
   7   6  17      168.80      174.15      5.97 o 
   8   6  17       23.44       16.22      3.73 o 
   9   6  17        0.09        1.68      3.46 o 
  10   6  17       10.40       11.16      3.71 o 
  11   6  17       10.19       19.00      4.57 o 
  12   6  17       11.59       12.95      5.63 o 
  13   6  17       14.57       12.17      4.96 o 
  14   6  17        3.29        0.50      4.91 o 
 -16   7  17       16.64       17.21      3.98 o 
 -15   7  17        0.00       -2.06      3.55 o 
 -14   7  17        0.03        1.88      3.48 o 
 -13   7  17        0.00        2.10      3.36 o 
 -12   7  17        2.09       -0.97      3.31 o 
 -11   7  17        2.34        1.21      3.42 o 
 -10   7  17       31.00       20.88      3.47 o 
  -9   7  17        8.68       13.54      3.36 o 
  -8   7  17        7.15       12.54      3.26 o 
  -7   7  17        1.71        7.60      2.78 o 
  -6   7  17       12.49        7.29      2.81 o 
  -5   7  17       69.83       59.18      3.40 o 
  -4   7  17       32.46       25.67      2.96 o 
  -3   7  17        9.02        3.26      3.36 o 
  -2   7  17        5.16        9.91      3.28 o 
  -1   7  17       47.94       54.20      4.13 o 
   0   7  17       26.82       24.20      3.73 o 
   1   7  17       20.44       15.78      3.36 o 
   2   7  17      148.09      138.04      5.66 o 
   3   7  17       65.20       79.37      4.64 o 
   4   7  17       13.15       13.35      3.65 o 
   5   7  17       21.73       16.77      3.73 o 
   6   7  17       94.33       91.04      5.38 o 
   7   7  17       13.05       24.91      3.92 o 
   8   7  17       17.88       19.95      3.98 o 
   9   7  17       36.03       43.00      4.46 o 
  10   7  17        2.89        7.33      3.83 o 
  11   7  17        0.32        8.39      6.88 o 
  12   7  17        1.47        3.58      4.73 o 
 -14   8  17        0.85       -0.26      3.92 o 
 -13   8  17       16.80       12.56      3.85 o 
 -12   8  17        1.01        0.86      3.55 o 
 -11   8  17        8.05        5.17      3.47 o 
 -10   8  17       11.00       10.95      3.57 o 
  -9   8  17        0.85        2.67      3.42 o 
  -8   8  17       68.35       59.45      4.23 o 
  -7   8  17      146.03      149.87      5.56 o 
  -6   8  17       16.05       16.75      3.26 o 
  -5   8  17      122.35      105.39      5.87 o 
  -4   8  17        0.07       -2.46      3.48 o 
  -3   8  17      156.22      147.49      5.96 o 
  -2   8  17       81.06       84.91      4.98 o 
  -1   8  17       35.06       38.01      4.19 o 
   0   8  17      128.94      130.99      6.03 o 
   1   8  17       87.28       97.49      5.31 o 
   2   8  17        7.89       10.19      3.73 o 
   3   8  17       33.97       35.87      4.17 o 
   4   8  17      115.24      115.14      5.80 o 
   5   8  17       17.44       16.44      3.92 o 
   6   8  17        0.03        2.20      3.71 o 
   7   8  17       45.47       40.93      4.51 o 
   8   8  17        1.78        5.08      3.88 o 
   9   8  17        0.30        1.95      4.08 o 
  10   8  17        0.21        0.67      4.73 o 
 -12   9  17        1.17       -2.10      3.80 o 
 -11   9  17        4.88        2.59      3.68 o 
 -10   9  17       13.03        9.17      3.85 o 
  -9   9  17        9.55        6.19      4.59 o 
  -8   9  17       39.57       36.82      4.07 o 
  -7   9  17        0.74        2.61      4.33 o 
  -6   9  17        1.46       -3.36      4.43 o 
  -5   9  17        7.24       -0.31      4.52 o 
  -4   9  17        0.00       -4.37      3.51 o 
  -3   9  17       19.97        9.91      3.65 o 
  -2   9  17       42.55       32.76      4.02 o 
  -1   9  17       68.49       72.08      4.96 o 
   0   9  17        5.54        3.32      3.73 o 
   1   9  17        6.21        7.40      3.82 o 
   2   9  17       26.13       33.17      4.29 o 
   3   9  17       85.70       66.14      4.96 o 
   4   9  17       19.02       27.80      4.23 o 
   5   9  17        5.18        2.91      4.00 o 
   6   9  17       33.35       27.96      4.54 o 
   7   9  17       17.92       20.33      4.43 o 
   8   9  17        2.04        8.19      4.06 o 
  -8  10  17       18.73       21.60      5.06 o 
  -7  10  17       14.86       13.50      4.94 o 
  -6  10  17        3.26       -1.38      4.76 o 
  -5  10  17        0.24       -6.78      4.52 o 
  -4  10  17        2.67       -5.26      4.63 o 
  -3  10  17        0.52       -5.44      3.62 o 
  -2  10  17        4.17        0.14      3.92 o 
  -1  10  17       12.90        8.95      4.10 o 
   0  10  17        4.92        5.52      4.00 o 
   1  10  17       84.41       96.05      5.87 o 
   2  10  17        1.50       -3.23      4.17 o 
   3  10  17        3.76       -2.58      4.46 o 
 -20   0  18       38.99       43.36      5.97 o 
 -18   0  18       15.09       19.19      5.89 o 
 -16   0  18        1.73       -3.65      3.24 o 
 -14   0  18        0.55       -1.76      3.10 o 
 -12   0  18      763.41      655.94     13.62 o 
 -10   0  18     1243.79     1187.67     15.07 o 
  -8   0  18      130.49      124.69      6.34 o 
  -6   0  18     1000.01      957.39     12.81 o 
  -4   0  18        1.69        0.00      3.12 o 
  -2   0  18        0.18        3.63      2.10 o 
   0   0  18      114.26       96.51      4.05 o 
   2   0  18      405.29      428.92      7.45 o 
   4   0  18      273.11      258.04      5.95 o 
   6   0  18        9.78        7.21      3.16 o 
   8   0  18        1.90        1.31      2.76 o 
  10   0  18      137.63      127.59      7.75 o 
  12   0  18        7.64        8.87      4.92 o 
  14   0  18      202.61      189.88      9.89 o 
  16   0  18      111.27      123.63      9.09 o 
 -21   1  18       22.82       31.13      6.30 o 
 -20   1  18       28.13       35.52      4.63 o 
 -19   1  18        0.82        2.49      3.95 o 
 -18   1  18        0.95        5.26      3.52 o 
 -17   1  18        4.40       -2.42      2.69 o 
 -16   1  18       73.34       76.74      3.74 o 
 -15   1  18       18.47       20.28      2.75 o 
 -14   1  18       12.83       11.79      2.24 o 
 -13   1  18       54.90       68.36      3.85 o 
 -12   1  18        2.48       15.82      2.33 o 
 -11   1  18      575.70      598.09      7.02 o 
 -10   1  18        3.10       -3.12      2.08 o 
  -9   1  18      186.48      167.99      3.87 o 
  -8   1  18      791.12      823.51      8.01 o 
  -7   1  18       97.09      112.54      3.30 o 
  -6   1  18      808.66      763.24      7.52 o 
  -5   1  18        7.79        8.46      1.75 o 
  -4   1  18      661.13      644.83      6.55 o 
  -3   1  18      643.26      582.02      6.16 o 
  -2   1  18      387.01      358.73      4.64 o 
  -1   1  18       72.95       72.20      2.73 o 
   0   1  18        3.87       -2.00      1.56 o 
   1   1  18       18.58       14.38      1.84 o 
   2   1  18       31.77       22.12      2.41 o 
   3   1  18      245.20      242.05      4.19 o 
   4   1  18      142.54      116.81      3.36 o 
   5   1  18      120.87      129.59      3.46 o 
   6   1  18       35.77       38.05      2.38 o 
   7   1  18      133.29      110.07      4.83 o 
   8   1  18       37.12       25.79      2.83 o 
   9   1  18        5.88        4.95      2.49 o 
  10   1  18       13.38       11.21      2.69 o 
  11   1  18       48.84       32.46      3.04 o 
  12   1  18        1.53        2.59      3.48 o 
  13   1  18       23.60       26.54      3.85 o 
  14   1  18       42.14       42.23      4.65 o 
  15   1  18        9.28       17.37      4.13 o 
  16   1  18        3.11       13.17      4.13 o 
 -21   2  18        0.26        6.89      4.30 o 
 -20   2  18        4.79        0.66      4.05 o 
 -19   2  18        5.21        6.12      4.05 o 
 -18   2  18        9.95       10.20      3.18 o 
 -17   2  18       14.01        8.04      3.95 o 
 -16   2  18        1.74       -0.55      2.87 o 
 -15   2  18        6.34        1.91      3.02 o 
 -14   2  18       21.86       18.19      2.99 o 
 -13   2  18      104.21       99.38      4.72 o 
 -12   2  18      249.37      264.97      5.29 o 
 -11   2  18       27.42       24.82      2.66 o 
 -10   2  18       72.62       54.61      3.04 o 
  -9   2  18        5.06        5.32      2.36 o 
  -8   2  18        0.00       -2.55      2.20 o 
  -7   2  18     1111.94     1085.71     10.86 o 
  -6   2  18      100.19      115.11      3.91 o 
  -5   2  18     1472.98     1432.46     13.25 o 
  -4   2  18      428.30      416.67      6.44 o 
  -3   2  18      285.54      282.80      4.21 o 
  -2   2  18      141.97      133.92      3.29 o 
  -1   2  18      170.32      175.46      3.52 o 
   0   2  18      740.49      687.78      6.92 o 
   1   2  18      291.33      254.87      4.07 o 
   2   2  18      115.42       97.88      3.17 o 
   3   2  18      499.45      525.38      5.93 o 
   4   2  18        0.52       -2.63      1.79 o 
   5   2  18      419.68      387.98      5.17 o 
   6   2  18        0.59       -3.73      2.48 o 
   7   2  18       17.33       12.73      2.58 o 
   8   2  18       48.12       44.59      3.10 o 
   9   2  18       40.50       44.36      3.15 o 
  10   2  18       60.16       50.61      4.47 o 
  11   2  18        1.78        2.02      2.63 o 
  12   2  18        0.16       -1.17      3.35 o 
  13   2  18       97.94      109.40      6.97 o 
  14   2  18        2.41       11.97      4.52 o 
  15   2  18       60.33       64.64      7.30 o 
  16   2  18        7.57       15.73      4.37 o 
 -20   3  18        4.95       14.02      4.48 o 
 -19   3  18       17.26       10.76      4.57 o 
 -18   3  18       15.03       12.13      3.65 o 
 -17   3  18        6.80        1.98      3.18 o 
 -16   3  18        5.44        5.31      3.18 o 
 -15   3  18        0.82        1.60      3.11 o 
 -14   3  18        6.69        5.73      2.99 o 
 -13   3  18       20.73       24.20      3.18 o 
 -12   3  18      397.57      374.79      5.87 o 
 -11   3  18       30.11       29.77      2.75 o 
 -10   3  18      102.31       89.15      3.93 o 
  -9   3  18       71.95       64.56      3.33 o 
  -8   3  18       99.41       93.19      3.95 o 
  -7   3  18       74.50       89.61      3.88 o 
  -6   3  18       87.20       79.87      3.67 o 
  -5   3  18     1082.27     1064.95     10.71 o 
  -4   3  18      431.99      435.85      6.22 o 
  -3   3  18     1598.62     1600.25     14.58 o 
  -2   3  18     1288.04     1230.69     11.78 o 
  -1   3  18       91.92       87.77      4.44 o 
   0   3  18      434.90      454.72      6.21 o 
   1   3  18       32.50       35.72      3.57 o 
   2   3  18       76.30       76.16      2.80 o 
   3   3  18      325.29      312.16      4.54 o 
   4   3  18       38.31       44.88      4.12 o 
   5   3  18       44.18       36.58      2.81 o 
   6   3  18        8.14        7.22      2.47 o 
   7   3  18       22.18       26.52      2.77 o 
   8   3  18        0.83       -0.44      2.43 o 
   9   3  18        2.08        0.17      3.03 o 
  10   3  18       16.48       13.19      2.85 o 
  11   3  18       31.69       30.14      3.23 o 
  12   3  18        0.18        0.88      2.81 o 
  13   3  18       22.89       31.81      5.95 o 
  14   3  18        0.66        0.58      4.89 o 
  15   3  18        8.42       12.96      3.95 o 
  16   3  18       13.40       28.73      6.69 o 
 -19   4  18        0.35       -1.71      3.51 o 
 -18   4  18        3.54        5.05      3.71 o 
 -17   4  18        7.43        6.06      3.55 o 
 -16   4  18        2.15        1.91      3.61 o 
 -15   4  18       62.85       67.10      4.17 o 
 -14   4  18       27.29       32.34      3.55 o 
 -13   4  18       99.48       89.12      4.62 o 
 -12   4  18       16.09       10.41      3.11 o 
 -11   4  18        0.22        1.77      2.33 o 
 -10   4  18      246.17      233.00      4.92 o 
  -9   4  18       55.20       58.27      3.28 o 
  -8   4  18       37.62       37.25      2.81 o 
  -7   4  18      403.71      375.95      5.92 o 
  -6   4  18      184.25      174.71      4.64 o 
  -5   4  18      405.11      423.88      6.28 o 
  -4   4  18      340.61      317.82      5.58 o 
  -3   4  18      359.37      385.01      5.99 o 
  -2   4  18        1.00       -0.33      2.18 o 
  -1   4  18      223.05      210.75      4.70 o 
   0   4  18      188.81      181.34      4.41 o 
   1   4  18       11.54       19.49      2.54 o 
   2   4  18      472.29      499.93      8.07 o 
   3   4  18       13.90       12.69      3.11 o 
   4   4  18       94.34      120.76      8.92 o 
   5   4  18      130.87      139.02      5.00 o 
   6   4  18        9.18        9.36      2.63 o 
   7   4  18        1.57        5.35      2.47 o 
   8   4  18        0.03        0.31      2.83 o 
   9   4  18        1.36        0.34      3.27 o 
  10   4  18       38.83       50.80      6.11 o 
  11   4  18        3.05        5.02      4.33 o 
  12   4  18        6.71       12.11      3.04 o 
  13   4  18        0.75       -1.05      3.82 o 
  14   4  18       44.87       58.50      7.03 o 
  15   4  18       19.14       30.94      5.32 o 
 -18   5  18        8.37        6.34      3.80 o 
 -17   5  18        4.16        6.98      3.61 o 
 -16   5  18       18.04       16.57      3.73 o 
 -15   5  18      119.21      125.23      7.37 o 
 -14   5  18       25.19       24.15      3.62 o 
 -13   5  18      108.10      107.72      5.31 o 
 -12   5  18        0.77       -0.84      3.11 o 
 -11   5  18       50.58       46.33      3.62 o 
 -10   5  18       11.27       10.24      3.11 o 
  -9   5  18      125.21      121.10      4.27 o 
  -8   5  18      310.99      330.65      5.88 o 
  -7   5  18       15.11       20.45      2.70 o 
  -6   5  18       31.28       34.44      2.85 o 
  -5   5  18      174.55      193.74      4.92 o 
  -4   5  18      715.41      697.66      9.48 o 
  -3   5  18        0.29       -3.23      2.43 o 
  -2   5  18      177.25      168.83      4.82 o 
  -1   5  18      197.42      193.84      4.59 o 
   0   5  18      164.21      160.97      5.40 o 
   1   5  18      270.90      250.98      6.32 o 
   2   5  18      307.54      279.00      6.51 o 
   3   5  18      181.01      164.91      5.84 o 
   4   5  18      550.30      560.92      9.35 o 
   5   5  18      311.95      311.10      7.02 o 
   6   5  18      176.66      178.05      5.94 o 
   7   5  18        1.43       -2.18      3.18 o 
   8   5  18        5.18        0.69      3.25 o 
   9   5  18        2.45       -0.99      3.28 o 
  10   5  18       26.61       25.84      4.01 o 
  11   5  18        1.16        0.97      3.49 o 
  12   5  18        0.06       -0.65      3.68 o 
  13   5  18        8.93        7.05      5.33 o 
  14   5  18       20.93       28.54      5.07 o 
 -17   6  18        0.80       -3.14      3.73 o 
 -16   6  18        2.54        2.43      3.68 o 
 -15   6  18        4.89        8.08      3.55 o 
 -14   6  18        5.47        1.70      3.42 o 
 -13   6  18        0.04       -3.70      3.05 o 
 -12   6  18       23.46       18.51      3.61 o 
 -11   6  18        2.55        0.94      3.18 o 
 -10   6  18       13.01        6.62      3.11 o 
  -9   6  18       46.87       32.75      3.49 o 
  -8   6  18       14.24       15.60      2.88 o 
  -7   6  18        4.86       11.80      2.72 o 
  -6   6  18      229.77      262.54      5.49 o 
  -5   6  18        4.37        5.89      2.81 o 
  -4   6  18        1.77        0.71      2.58 o 
  -3   6  18       17.14       17.81      2.73 o 
  -2   6  18        6.26        0.66      3.09 o 
  -1   6  18      175.47      173.84      5.83 o 
   0   6  18       86.11       67.49      4.22 o 
   1   6  18      160.58      154.14      5.79 o 
   2   6  18      104.66      105.94      4.99 o 
   3   6  18        0.96       -0.35      3.11 o 
   4   6  18       18.12       20.42      3.62 o 
   5   6  18      101.96      107.40      5.35 o 
   6   6  18        4.99        4.53      3.55 o 
   7   6  18       16.14       19.74      3.83 o 
   8   6  18       17.79        8.84      3.65 o 
   9   6  18       30.98       32.99      4.50 o 
  10   6  18       26.99       33.26      4.26 o 
  11   6  18        0.28       -4.05      4.57 o 
  12   6  18        5.30        9.23      5.42 o 
  13   6  18       10.23        7.00      4.87 o 
 -16   7  18       11.45        6.82      4.30 o 
 -15   7  18        6.03        7.83      3.92 o 
 -14   7  18       98.88       91.87      5.11 o 
 -13   7  18        0.28       -4.32      3.42 o 
 -12   7  18       11.11       14.79      3.65 o 
 -11   7  18        0.11       -1.68      3.25 o 
 -10   7  18        3.35        5.64      3.25 o 
  -9   7  18        0.75        0.56      3.34 o 
  -8   7  18       71.02       63.92      4.10 o 
  -7   7  18       42.76       44.60      3.49 o 
  -6   7  18       55.39       55.55      3.58 o 
  -5   7  18      136.85      119.57      4.70 o 
  -4   7  18       24.24       24.47      3.73 o 
  -3   7  18        4.53        2.69      3.02 o 
  -2   7  18        0.96       -1.44      3.18 o 
  -1   7  18        2.50       -4.77      3.18 o 
   0   7  18        0.63       -3.68      3.18 o 
   1   7  18        4.05        1.51      3.25 o 
   2   7  18      177.47      194.22      6.17 o 
   3   7  18       40.94       46.38      4.29 o 
   4   7  18      358.52      310.34      7.21 o 
   5   7  18      104.63      105.98      5.94 o 
   6   7  18       52.57       47.11      4.35 o 
   7   7  18        1.33       -0.88      3.62 o 
   8   7  18       39.21       46.84      4.51 o 
   9   7  18       27.09       31.65      4.23 o 
  10   7  18       39.07       55.03      4.63 o 
  11   7  18        9.31       20.48      6.05 o 
 -14   8  18        5.28        8.81      3.92 o 
 -13   8  18        0.97       -3.32      3.73 o 
 -12   8  18        0.12       -5.13      3.42 o 
 -11   8  18        4.88       -0.29      3.55 o 
 -10   8  18        5.47        5.00      3.54 o 
  -9   8  18       43.74       51.56      4.23 o 
  -8   8  18        0.27        1.52      3.51 o 
  -7   8  18       44.76       43.47      4.07 o 
  -6   8  18        3.97        1.36      4.38 o 
  -5   8  18        4.31        4.84      3.55 o 
  -4   8  18        5.38        6.27      3.62 o 
  -3   8  18       15.45        7.69      3.55 o 
  -2   8  18        6.79        6.96      3.58 o 
  -1   8  18        5.05        2.07      3.42 o 
   0   8  18        0.10       -0.98      3.55 o 
   1   8  18       24.98       23.29      4.10 o 
   2   8  18        1.44        2.64      3.49 o 
   3   8  18        0.03        0.96      3.62 o 
   4   8  18        6.35        3.18      3.73 o 
   5   8  18        8.90       10.97      4.06 o 
   6   8  18       54.43       43.32      4.54 o 
   7   8  18        1.73       -2.18      4.06 o 
   8   8  18       36.23       44.25      4.73 o 
   9   8  18       42.67       51.79      5.31 o 
 -11   9  18        9.88        4.36      3.85 o 
 -10   9  18        4.10       -3.46      3.80 o 
  -9   9  18        0.21       -3.05      3.73 o 
  -8   9  18        0.64        0.54      4.63 o 
  -7   9  18       13.03       12.72      4.87 o 
  -6   9  18        0.19       -1.78      4.52 o 
  -5   9  18       21.24       13.37      4.63 o 
  -4   9  18        0.09       -4.69      3.73 o 
  -3   9  18        0.67       -6.05      4.04 o 
  -2   9  18        0.84       -1.92      3.73 o 
  -1   9  18       21.41       22.98      4.10 o 
   0   9  18        0.26       -6.37      4.25 o 
   1   9  18       14.60       17.59      4.26 o 
   2   9  18        9.51        8.52      4.06 o 
   3   9  18       14.25       16.36      4.37 o 
   4   9  18       30.18       31.67      4.49 o 
   5   9  18       45.52       39.38      4.54 o 
   6   9  18       34.71       41.01      4.92 o 
  -6  10  18        0.31       -6.95      4.63 o 
  -5  10  18        0.88       -6.13      4.74 o 
  -4  10  18        0.03       -2.30      5.92 o 
  -3  10  18        2.60        1.41      4.67 o 
  -2  10  18       25.98       22.74      4.59 o 
  -1  10  18        0.72       -0.60      4.00 o 
   0  10  18       54.89       70.32      5.21 o 
   1  10  18        3.22        5.38      4.89 o 
 -19   0  19        0.01        4.76      6.62 o 
 -17   0  19       24.43       14.80      4.40 o 
 -15   0  19       80.81       71.69      4.52 o 
 -13   0  19      119.72      127.55      5.49 o 
 -11   0  19      441.83      453.91      8.61 o 
  -9   0  19      265.81      208.23      6.08 o 
  -7   0  19       86.31       92.62      4.38 o 
  -5   0  19      768.59      762.37     10.84 o 
  -3   0  19     1364.22     1341.76     21.41 o 
  -1   0  19      700.30      632.68      9.55 o 
   1   0  19      684.98      608.34      9.27 o 
   3   0  19       39.50       37.79      3.19 o 
   5   0  19      294.01      252.64      6.49 o 
   7   0  19        0.77        1.31      2.76 o 
   9   0  19        3.02       -0.26      4.40 o 
  11   0  19      130.96      131.65      8.28 o 
  13   0  19       38.89       43.42      6.24 o 
  15   0  19       12.88       27.22      5.97 o 
 -20   1  19        3.30        3.43      3.95 o 
 -19   1  19       34.72       43.80      4.80 o 
 -18   1  19        3.02        4.74      3.78 o 
 -17   1  19       58.72       63.81      4.02 o 
 -16   1  19       87.47       86.87      4.73 o 
 -15   1  19       14.97        8.31      3.11 o 
 -14   1  19        1.10        1.62      2.19 o 
 -13   1  19      188.35      157.30      4.00 o 
 -12   1  19       13.93       18.35      2.38 o 
 -11   1  19      130.43      114.94      3.77 o 
 -10   1  19       39.64       30.90      2.50 o 
  -9   1  19       15.90        6.52      2.20 o 
  -8   1  19        1.20       -1.64      1.99 o 
  -7   1  19      352.78      340.97      4.91 o 
  -6   1  19      342.32      343.56      8.29 o 
  -5   1  19     1001.97      988.37      9.15 o 
  -4   1  19        0.12       -2.25      2.15 o 
  -3   1  19      909.76      856.28      8.20 o 
  -2   1  19      215.12      179.28      3.79 o 
  -1   1  19     1865.24     1803.66     14.57 o 
   0   1  19        0.55       -2.86      1.91 o 
   1   1  19        0.00       -2.49      1.66 o 
   2   1  19      818.36      784.74      7.67 o 
   3   1  19      361.92      299.40      4.64 o 
   4   1  19      370.11      292.98      4.72 o 
   5   1  19      511.77      454.23      5.80 o 
   6   1  19      261.96      191.66      4.18 o 
   7   1  19      190.86      161.10      4.67 o 
   8   1  19       26.46       19.09      2.79 o 
   9   1  19       44.06       30.12      2.94 o 
  10   1  19       12.06        4.93      2.63 o 
  11   1  19        5.16        8.09      3.39 o 
  12   1  19       23.36       29.89      3.85 o 
  13   1  19       19.06       21.39      4.02 o 
  14   1  19        2.59        6.42      3.76 o 
  15   1  19       58.11       73.04      7.28 o 
  16   1  19        8.81       25.41      4.39 o 
 -20   2  19       15.59       14.70      4.21 o 
 -19   2  19       37.81       42.56      4.73 o 
 -18   2  19       23.96       22.31      3.65 o 
 -17   2  19        0.40       -3.52      3.40 o 
 -16   2  19        1.23       -1.44      2.99 o 
 -15   2  19       14.30       15.82      3.21 o 
 -14   2  19       32.58       30.37      3.36 o 
 -13   2  19       33.02       38.32      3.36 o 
 -12   2  19       87.09      112.03      4.84 o 
 -11   2  19       12.92       10.61      2.58 o 
 -10   2  19      110.27      103.47      4.25 o 
  -9   2  19      605.49      574.90      7.43 o 
  -8   2  19       14.68       12.91      2.43 o 
  -7   2  19       36.19       41.74      2.87 o 
  -6   2  19        0.05        2.94      2.31 o 
  -5   2  19       62.53       70.83      3.76 o 
  -4   2  19      249.94      227.93      4.91 o 
  -3   2  19       42.48       44.53      2.70 o 
  -2   2  19      358.72      356.60      5.92 o 
  -1   2  19      160.10      152.44      3.60 o 
   0   2  19       68.11       85.33      3.26 o 
   1   2  19        9.88        8.95      1.86 o 
   2   2  19      150.48      111.53      3.40 o 
   3   2  19       77.82       71.95      3.05 o 
   4   2  19       48.10       49.43      2.50 o 
   5   2  19       30.64       26.36      2.87 o 
   6   2  19      528.46      496.73      7.08 o 
   7   2  19      308.71      270.35      5.50 o 
   8   2  19        0.37       -2.03      2.43 o 
   9   2  19       36.66       33.77      3.15 o 
  10   2  19        0.28        1.73      2.54 o 
  11   2  19        3.61        5.68      2.81 o 
  12   2  19       10.04       13.11      3.67 o 
  13   2  19       16.04       11.80      3.71 o 
  14   2  19       27.47       39.75      4.89 o 
  15   2  19       24.86       40.56      5.76 o 
 -20   3  19       28.89       36.41      5.00 o 
 -19   3  19        0.42       -3.19      4.32 o 
 -18   3  19        5.59        5.03      3.42 o 
 -17   3  19        2.01        1.27      3.88 o 
 -16   3  19      114.15       95.93      4.84 o 
 -15   3  19        0.34        2.16      3.05 o 
 -14   3  19      225.38      234.83      6.80 o 
 -13   3  19       14.21       19.54      3.25 o 
 -12   3  19        0.08       12.47      2.54 o 
 -11   3  19        5.10        3.60      2.37 o 
 -10   3  19       46.96       38.01      2.92 o 
  -9   3  19       33.44       31.08      2.75 o 
  -8   3  19       70.48       66.44      4.88 o 
  -7   3  19      621.14      585.92      7.57 o 
  -6   3  19       38.59       43.69      2.96 o 
  -5   3  19      337.20      369.18      5.94 o 
  -4   3  19      532.22      482.19      6.71 o 
  -3   3  19      140.84      149.75      8.79 o 
  -2   3  19        4.48       -0.20      2.32 o 
  -1   3  19       68.11       62.44      3.06 o 
   0   3  19       87.06       85.45      3.58 o 
   1   3  19      206.22      164.69      3.87 o 
   2   3  19      131.44      113.23      3.95 o 
   3   3  19       33.40       26.53      2.62 o 
   4   3  19      483.26      421.52      6.44 o 
   5   3  19       72.19       60.75      4.24 o 
   6   3  19       84.38       74.73      3.66 o 
   7   3  19        0.01        1.73      2.47 o 
   8   3  19       31.17       31.35      2.90 o 
   9   3  19       15.20       12.36      2.72 o 
  10   3  19        0.15        1.36      2.88 o 
  11   3  19        0.06       -0.65      4.79 o 
  12   3  19       29.64       29.79      3.79 o 
  13   3  19        5.08       16.10      7.12 o 
  14   3  19        1.34        2.96      4.56 o 
  15   3  19       22.38       31.35      4.36 o 
 -19   4  19        0.41       -1.67      3.68 o 
 -18   4  19        5.79       -1.51      3.65 o 
 -17   4  19       20.77       17.48      3.83 o 
 -16   4  19        0.30       -2.82      3.50 o 
 -15   4  19        8.43        5.81      3.42 o 
 -14   4  19        7.28       11.24      3.36 o 
 -13   4  19       28.31       29.91      3.55 o 
 -12   4  19       13.85       24.17      3.47 o 
 -11   4  19       50.39       56.72      3.80 o 
 -10   4  19       11.70        7.27      2.53 o 
  -9   4  19        1.05        0.42      2.41 o 
  -8   4  19       49.63       43.42      2.96 o 
  -7   4  19       18.43       18.45      2.68 o 
  -6   4  19        0.18        2.85      2.51 o 
  -5   4  19      271.50      267.65      6.60 o 
  -4   4  19      301.69      285.41      5.61 o 
  -3   4  19      614.33      612.60      7.71 o 
  -2   4  19      172.39      164.54      4.37 o 
  -1   4  19       42.41       34.22      2.65 o 
   0   4  19        2.33        3.71      2.31 o 
   1   4  19      362.35      340.25      6.96 o 
   2   4  19        9.94       15.70      3.50 o 
   3   4  19      219.45      189.27      5.85 o 
   4   4  19        0.67       -0.68      2.99 o 
   5   4  19        4.45        8.66      3.11 o 
   6   4  19      175.91      176.31      5.68 o 
   7   4  19      219.72      199.17      5.95 o 
   8   4  19        0.01        1.14      2.85 o 
   9   4  19        2.75       -3.68      3.18 o 
  10   4  19        1.73        2.44      3.73 o 
  11   4  19       21.64       34.25      5.63 o 
  12   4  19       42.18       61.11      9.28 o 
  13   4  19        6.51       14.20      4.91 o 
  14   4  19        3.22        9.33      5.20 o 
 -18   5  19       24.18       26.42      4.35 o 
 -17   5  19        0.00       -2.46      3.55 o 
 -16   5  19        7.22        4.14      3.55 o 
 -15   5  19       77.68       68.68      4.43 o 
 -14   5  19        0.21        0.64      3.43 o 
 -13   5  19       19.54       14.51      3.55 o 
 -12   5  19        9.20        7.02      3.18 o 
 -11   5  19       34.32       27.79      3.42 o 
 -10   5  19        0.04       -0.55      2.87 o 
  -9   5  19        5.18        6.51      2.58 o 
  -8   5  19      115.71      104.54      4.47 o 
  -7   5  19        5.89        6.75      2.70 o 
  -6   5  19      292.07      300.75      5.81 o 
  -5   5  19       16.23       13.90      2.77 o 
  -4   5  19       60.43       64.27      3.37 o 
  -3   5  19      133.12      118.41      4.35 o 
  -2   5  19      246.23      233.10      5.18 o 
  -1   5  19       49.42       50.15      3.80 o 
   0   5  19       17.04       19.59      3.25 o 
   1   5  19        6.92        5.50      3.11 o 
   2   5  19      303.35      292.37      6.98 o 
   3   5  19      146.45      151.60      5.74 o 
   4   5  19       10.96        9.98      3.55 o 
   5   5  19      261.08      220.21      6.21 o 
   6   5  19       21.55       24.54      3.65 o 
   7   5  19        0.05       -0.96      3.20 o 
   8   5  19       14.43       18.08      3.65 o 
   9   5  19        0.03       -3.10      3.28 o 
  10   5  19       10.31        8.80      3.61 o 
  11   5  19       20.12       23.03      4.74 o 
  12   5  19       20.08       35.79      7.25 o 
  13   5  19        3.41        4.60      5.74 o 
 -17   6  19        0.32       -4.25      3.80 o 
 -16   6  19        8.09        8.50      4.00 o 
 -15   6  19        8.08        7.11      3.85 o 
 -14   6  19       26.87       34.38      4.10 o 
 -13   6  19        0.54        3.85      3.55 o 
 -12   6  19        0.90        2.91      3.31 o 
 -11   6  19       17.50       13.08      3.42 o 
 -10   6  19        0.49       -1.14      3.25 o 
  -9   6  19       29.66       27.86      3.64 o 
  -8   6  19        4.06        1.79      2.66 o 
  -7   6  19        0.49        5.85      2.75 o 
  -6   6  19       33.16       39.68      3.09 o 
  -5   6  19        0.02        2.81      2.77 o 
  -4   6  19      326.72      343.97      7.47 o 
  -3   6  19      108.46      115.94      5.20 o 
  -2   6  19      108.60       93.46      5.03 o 
  -1   6  19      133.69      133.99      5.67 o 
   0   6  19       13.10       15.19      3.42 o 
   1   6  19        0.44       -2.05      3.18 o 
   2   6  19        6.53        5.10      3.28 o 
   3   6  19        6.35        3.96      3.42 o 
   4   6  19        8.40        7.19      3.25 o 
   5   6  19        0.69        0.88      3.36 o 
   6   6  19        3.22        3.28      3.42 o 
   7   6  19        1.97        2.86      3.42 o 
   8   6  19       10.33       10.62      3.61 o 
   9   6  19        8.30        8.89      3.80 o 
  10   6  19        5.86        6.79      3.80 o 
  11   6  19       50.62       73.33     11.08 o 
  12   6  19       30.07       44.91      7.34 o 
 -15   7  19        1.63       -2.20      3.92 o 
 -14   7  19        0.04       -0.33      3.73 o 
 -13   7  19        3.21        1.41      3.80 o 
 -12   7  19       23.14       22.71      3.92 o 
 -11   7  19        6.17        2.42      3.31 o 
 -10   7  19        0.11       -2.22      3.42 o 
  -9   7  19       35.33       37.28      3.87 o 
  -8   7  19       49.20       41.77      4.02 o 
  -7   7  19        8.08       14.59      3.12 o 
  -6   7  19        0.09        0.96      2.85 o 
  -5   7  19       32.15       21.16      3.48 o 
  -4   7  19        0.22       -4.81      3.21 o 
  -3   7  19        4.32       -3.50      3.28 o 
  -2   7  19       35.08       30.86      3.94 o 
  -1   7  19        8.97        3.23      3.39 o 
   0   7  19        9.63        8.60      3.73 o 
   1   7  19       15.70       17.55      3.85 o 
   2   7  19       90.92       98.82      5.99 o 
   3   7  19        9.38        5.51      3.73 o 
   4   7  19        4.53        5.11      3.62 o 
   5   7  19       13.17       13.41      4.00 o 
   6   7  19        2.80        2.09      3.68 o 
   7   7  19       56.59       52.39      4.66 o 
   8   7  19       31.32       19.77      4.06 o 
   9   7  19        1.81        5.16      4.08 o 
  10   7  19       19.30       22.07      5.20 o 
 -13   8  19        4.44       -1.09      3.85 o 
 -12   8  19        2.89       -1.53      3.87 o 
 -11   8  19       10.83        5.61      3.80 o 
 -10   8  19        8.75        0.90      3.73 o 
  -9   8  19       14.33       17.08      3.89 o 
  -8   8  19        0.00       -2.92      3.40 o 
  -7   8  19       40.01       38.75      4.94 o 
  -6   8  19        4.13        2.16      4.33 o 
  -5   8  19       14.84       14.08      4.00 o 
  -4   8  19        1.47       -0.85      3.62 o 
  -3   8  19        0.01       -2.82      3.58 o 
  -2   8  19        2.24       -0.88      3.46 o 
  -1   8  19        0.29       -3.00      3.65 o 
   0   8  19       13.76        9.02      3.73 o 
   1   8  19        2.35        1.48      3.73 o 
   2   8  19       15.98       14.90      3.87 o 
   3   8  19        0.45       -0.16      3.87 o 
   4   8  19        0.64       -5.70      3.80 o 
   5   8  19        5.61        3.60      4.06 o 
   6   8  19        1.35       -1.05      3.87 o 
   7   8  19        0.13        3.27      3.92 o 
   8   8  19        0.38        0.93      4.17 o 
 -10   9  19        5.66        0.94      3.80 o 
  -9   9  19       10.27        8.55      4.94 o 
  -8   9  19       34.26       41.62      5.30 o 
  -7   9  19        0.13       -0.41      4.63 o 
  -6   9  19        7.67        4.17      4.67 o 
  -5   9  19        0.20       -3.63      4.43 o 
  -4   9  19        0.67       -5.64      3.76 o 
  -3   9  19       28.68       37.06      4.46 o 
  -2   9  19        2.10       -3.91      3.85 o 
  -1   9  19        0.95       -0.21      3.92 o 
   0   9  19        0.96       -4.25      4.35 o 
   1   9  19       55.24       44.48      4.84 o 
   2   9  19       28.97       35.00      4.98 o 
   3   9  19       42.89       53.39      6.48 o 
   4   9  19       11.16       19.81      4.24 o 
   5   9  19        1.70       -2.11      4.12 o 
 -20   0  20       11.57        9.57      7.36 o 
 -18   0  20       67.95       78.00      8.83 o 
 -16   0  20        1.09       -2.21      3.64 o 
 -14   0  20      105.28      103.83      5.65 o 
 -12   0  20       47.79       56.33      4.21 o 
 -10   0  20       95.08       75.47      4.38 o 
  -8   0  20     1244.75     1136.82     14.83 o 
  -6   0  20       16.57       13.19      5.52 o 
  -4   0  20      895.01      875.16     13.77 o 
  -2   0  20      190.75      178.88      5.43 o 
   0   0  20      289.45      248.03      5.95 o 
   2   0  20       47.95       35.28      3.19 o 
   4   0  20     1805.97     1552.74     19.55 o 
   6   0  20        1.20       -4.18      2.78 o 
   8   0  20       67.43       52.98      5.72 o 
  10   0  20       14.16        9.37      4.92 o 
  12   0  20        7.66        7.92      5.44 o 
  14   0  20       30.02       22.81      6.24 o 
 -20   1  20        1.16        6.84      4.05 o 
 -19   1  20        1.90       -1.84      3.78 o 
 -18   1  20        9.30       14.67      3.95 o
[truncated: 81,202 more chars]
